# Supplementary material for: Coordination of CcpA and CodY Regulators in Staphylococcus aureus USA300 Strains
Source: mSystems. 2022 Nov 2;7(6):e00480-22. doi: 10.1128/msystems.00480-22 (PMC9765215; doi:10.1128/msystems.00480-22)
Supplement: TABLE S1 [file msystems.00480-22-s0003.csv]

Supplementary Table 1: Intersections metabolites that exist at the interface of CcpA and CodY reactions. The correspoding iModulon specific reactions are also listed.
Metabolite	CodY reactions	CcpA Reactions
Tetrahydrofolate	Methionine synthase	Glycine cleavage complex
2-Oxoglutarate	Phenylalanine transaminase;Glutamate synthase;Phosphoserine transaminase;Tyrosine transaminase;N-acetyl-LL-diaminopimelate aminotransferase;4-aminobutyrate transaminase;Histidinol-phosphate transaminase reversible;3-Aminopropanoate 2-oxoglutarate aminotransferase	Glutamate dehydrogenase;2-Oxoglutarate dehydrogenase;Oxalosuccinate carboxy-lyase;Ornithine transaminase;Succinyldiaminopimelate transaminase
L-Phenylalanine	Phenylalanine transaminase	L phenylalanine transporter
L-Glutamate	Phenylalanine transaminase;Glutamate synthase;Glutathione hydralase;Phosphoserine transaminase;Anthranilate synthase;Tyrosine transaminase;N-acetyl-LL-diaminopimelate aminotransferase;4-aminobutyrate transaminase;Histidinol-phosphate transaminase reversible;3-Aminopropanoate 2-oxoglutarate aminotransferase ;4-amino-4-deoxychorismate synthase;Imidazole-glycerol-3-phosphate synthase	Glutamate dehydrogenase;Glutamate-Sodium symporter;1-pyrroline-5-carboxylate dehydrogenase;Ornithine transaminase reversible;Succinyldiaminopimelate transaminase
Acetaldehyde	Ethanol NAD oxidoreductase	Deoxyribose-phosphate aldolase
N-Succinyl-2-L-amino-6-oxoheptanedioate	Tetrahydrodipicolinate succinylase	Succinyldiaminopimelate transaminase
Glycerol	Glycerol Dehydrogenase	Glycerophosphodiester phosphodiesterase ;Glycerol kinase;Glycerol symporter
L-Threonine	Threonine synthase;L-threonine deaminase	L-threonine dehydrogenase
L-Histidine	L-Histidinal NAD oxidoreductase	Histidase
Succinyl-CoA	Tetrahydrodipicolinate succinylase	Succinyl-CoA synthetase;2-Oxoglutarate dehydrogenase
5,10-Methylenetetrahydrofolate	5,10-methylenetetrahydrofolatereductase	Glycine cleavage complex
L-Alanine	Alanine-Sodium symporter;L-Alanine-proton symporter	L-alanine dehydrogenase
Glyceraldehyde 3-phosphate	Tryptophan synthase (indoleglycerol phosphate)	Deoxyribose-phosphate aldolase reversible;glyceraldehyde-3-phosphate dehydrogenase (NADP)
Glycine	Glycine-proton symporter	Glycine-cleavage complex;Glycine C-acetyltransferase
L-Aspartate	Aspartate kinase;L-Aspartate 2-oxoglutarate aminotransferase	Aspartate-Sodium symporter
Pyruvate	Anthranilate synthase;Anthranilate synthase, ammonia;Dihydrodipicolinate synthase;Cystathionine b-lyase	Maltotriose transport via PTS;L-alanine dehydrogenase;Pyruvate kinase;Pyruvate formate lyase;L-ascorbate transport via PEP:Pyr PTS ;N-Acetylneuraminate lyase;Dihydroxyacetone phosphotransferase;Trehalose transport via PEP:Pyr PTS
Oxaloacetate	L-Aspartate 2-oxoglutarate aminotransferase	Citrate synthase;Phosphoenolpyruvate carboxykinase
L-Tryptophan	Tryptophan synthase (indole)	L-tryptophan-proton symporter
L-Arginine	L-Arginine transporter	Arginase
Acetyl-CoA	Homoserine O-trans-acetylase;Acetyl-CoA L-2 3 4 5-tetrahydrodipicolinate N2-acetyltransferase	Pyruvate formate lyase;Citrate synthase;Glycine C-acetyltransferase
L-Tyrosine	Tyrosine transaminase	L-tyrosine-proton symporter
D-Glyceraldehyde	Glycerol Dehydrogenase	Glyceraldehyde facilitated diffusion
