# Supplementary material for: Coordination of CcpA and CodY Regulators in Staphylococcus aureus USA300 Strains
Source: mSystems. 2022 Nov 2;7(6):e00480-22. doi: 10.1128/msystems.00480-22 (PMC9765215; doi:10.1128/msystems.00480-22)
Supplement: TABLE S2 [file msystems.00480-22-s0002.csv]

Supplementary Table 5: Genes associated with each of the iModulons.
	gene_weight	gene_name	accession	old_locus_tag	start	end	strand	gene_product	COG	uniprot	operon	regulator	iModulon	Locustag
0	0.238307102	spa	NC_010079.1	USA300HOU_0122	128109	129587	-	staphylococcal protein A	Cell wall/membrane/envelope biogenesis	UPI0002C94430	Op88	CcpA,WalR	Vir-1	USA300HOU_RS00580
1	0.113149983	USA300HOU_RS00700	NC_010079.1	USA300HOU_0145	154096	154695	+	superoxide dismutase	Energy production and conversion	A0A0E0VLX1	Op100	CodY	Vir-1	USA300HOU_RS00700
2	-0.090650472	USA300HOU_RS01220	NC_010079.1	USA300HOU_0246	278719	280131	-	ABC transporter substrate-binding protein	Amino acid transport and metabolism	A0A2Y9TTU6	Op157		Vir-1	USA300HOU_RS01220
3	0.083604349	USA300HOU_RS04290	NC_010079.1	USA300HOU_0823	880163	880849	+	thermonuclease family protein	Replication, recombination and repair	A0A0D6I075	Op544		Vir-1	USA300HOU_RS04290
4	0.111312413	USA300HOU_RS09355	NC_010079.1	USA300HOU_1753	1891506	1891907	-	MarR family transcriptional regulator	Transcription	A0A4U9YH96	Op1133		Vir-1	USA300HOU_RS09355
5	0.081710433	scpA	NC_010079.1	USA300HOU_1910	2055720	2056886	+	cysteine protease staphopain A	Cell wall/membrane/envelope biogenesis	A0A0E8JWI2	Op1245		Vir-1	USA300HOU_RS10365
6	-0.101542262	yut	NC_010079.1	USA300HOU_2268	2404448	2405338	-	urea transporter	Amino acid transport and metabolism	A0A2G4VEM9	Op1466		Vir-1	USA300HOU_RS12375
7	-0.197772079	USA300HOU_RS12380	NC_010079.1	USA300HOU_2269	2405613	2405915	+	urease subunit gamma	Amino acid transport and metabolism	A0A077W0W4	Op1467		Vir-1	USA300HOU_RS12380
8	-0.20110202	USA300HOU_RS12385	NC_010079.1	USA300HOU_2270	2405929	2406339	+	urease subunit beta	Amino acid transport and metabolism	A8Z386	Op1467		Vir-1	USA300HOU_RS12385
9	-0.180765019	ureC	NC_010079.1	USA300HOU_2271	2406336	2408051	+	urease subunit alpha	Amino acid transport and metabolism	A0A4V0AKD9	Op1467		Vir-1	USA300HOU_RS12390
10	-0.164413629	ureE	NC_010079.1	USA300HOU_2272	2408064	2408516	+	urease accessory protein UreE	PostXtranslational modification, protein turnover, and chaperones	A0A0E0VSN5	Op1467		Vir-1	USA300HOU_RS12395
11	-0.147634525	USA300HOU_RS12400	NC_010079.1	USA300HOU_2273	2408509	2409198	+	urease accessory protein UreF	PostXtranslational modification, protein turnover, and chaperones	A0A0E1VR13	Op1467		Vir-1	USA300HOU_RS12400
12	-0.132387007	ureG	NC_010079.1	USA300HOU_2274	2409211	2409825	+	urease accessory protein UreG	Transcription	A0A0E1XC15	Op1467		Vir-1	USA300HOU_RS12405
13	-0.127305037	USA300HOU_RS12410	NC_010079.1	USA300HOU_2275	2409825	2410661	+	urease accessory protein UreD	PostXtranslational modification, protein turnover, and chaperones	A0A0E1VNU7	Op1467		Vir-1	USA300HOU_RS12410
14	-0.087637526	USA300HOU_RS13290	NC_010079.1	USA300HOU_2440	2578728	2580365	+	APC family permease	Amino acid transport and metabolism	A0A0D3QAI8	Op1596	CodY,CcpA	Vir-1	USA300HOU_RS13290
15	0.245861725	USA300HOU_RS13630	NC_010079.1	USA300HOU_2503	2649590	2650285	+	ATP-binding cassette domain-containing protein	Defense mechanisms	A0A0H2WXF9	Op1642		Vir-1	USA300HOU_RS13630
16	0.228366274	USA300HOU_RS13635	NC_010079.1	USA300HOU_2504	2650287	2651057	+	ABC transporter permease	Function unknown	A0A0E0VU19	Op1642		Vir-1	USA300HOU_RS13635
17	-0.075385167	feoB	NC_010079.1	USA300HOU_2544	2687698	2689692	-	ferrous iron transport protein B	Inorganic ion transport and metabolism	A0A0D6GUV7	Op1675	Fur	Vir-1	USA300HOU_RS13840
18	-0.102571609	USA300HOU_RS13845	NC_010079.1	USA300HOU_2545	2689704	2689931	-	ferrous iron transport protein A	Inorganic ion transport and metabolism	A0A0E0VT43	Op1675	Fur	Vir-1	USA300HOU_RS13845
19	0.335993049	USA300HOU_RS03770	NC_010079.1	USA300HOU_0721	771064	771828	+	DeoR/GlpR transcriptional regulator	Transcription	A0A0D6G8U7	Op478	FruR,CcpA	FruR	USA300HOU_RS03770
20	0.334054119	pfkB	NC_010079.1	USA300HOU_0722	771825	772745	+	1-phosphofructokinase	Coenzyme transport and metabolism	A0A0D6G2B8	Op478	FruR,CcpA	FruR	USA300HOU_RS03775
21	0.306271479	USA300HOU_RS03780	NC_010079.1	USA300HOU_0723	772751	774709	+	PTS transporter subunit EIIA	Carbohydrate transport and metabolism	A0A068A2L4	Op478	FruR,CcpA	FruR	USA300HOU_RS03780
22	0.468932501	lrgA	NC_010079.1	USA300HOU_0273	308606	309049	+	antiholin-like murein hydrolase modulator LrgA	Function unknown	A0A0E0VLJ4	Op173		LrgAB	USA300HOU_RS01360
23	0.399442451	lrgB	NC_010079.1	USA300HOU_0274	309042	309743	+	antiholin-like protein LrgB	Cell wall/membrane/envelope biogenesis	A0A0E0VKQ9	Op173		LrgAB	USA300HOU_RS01365
24	-0.093949558	sasD	NC_010079.1	USA300HOU_0146	155063	155788	+	cell-wall-anchored protein SasD	No COG annotation	A0A0D6GL01	Op101	WalR	Autolysin	USA300HOU_RS00705
25	0.113058097	lytM	NC_010079.1	USA300HOU_0289	322238	323188	+	glycine-glycine endopeptidase LytM	Cell wall/membrane/envelope biogenesis	A0A0H2XF37	Op185	WalR	Autolysin	USA300HOU_RS01445
26	0.189075036	aaa	NC_010079.1	USA300HOU_0465	491574	492578	+	autolysin/adhesin Aaa	Cell wall/membrane/envelope biogenesis	A0A0E1VVH0	Op301	WalR	Autolysin	USA300HOU_RS02340
27	0.159784744	USA300HOU_RS03595	NC_010079.1	USA300HOU_0686	740361	741158	-	LysM peptidoglycan-binding domain-containing protein	Cell wall/membrane/envelope biogenesis	A0A0E0VNB3	Op451	WalR	Autolysin	USA300HOU_RS03595
28	0.129001716	USA300HOU_RS03760	NC_010079.1	USA300HOU_0719	769706	770158	+	hypothetical protein	No COG annotation	A0A0D1IUM4	Op476	WalR	Autolysin	USA300HOU_RS03760
29	0.125920135	USA300HOU_RS04760	NC_010079.1	USA300HOU_0918	954849	955778	-	glycerophosphodiester phosphodiesterase	Energy production and conversion	A0A0E0VP88	Op605	WalR	Autolysin	USA300HOU_RS04760
30	0.140396015	USA300HOU_RS05240	NC_010079.1	USA300HOU_0997	1058166	1061936	-	bifunctional autolysin	Cell wall/membrane/envelope biogenesis	A0A0H2XIJ3	Op667	WalR	Autolysin	USA300HOU_RS05240
31	0.204534723	sceD	NC_010079.1		2216094	2216789	-	lytic transglycosylase SceD	Cell wall/membrane/envelope biogenesis	A0A0E8J2S9	Op1350		Autolysin	USA300HOU_RS11320
32	0.226976463	USA300HOU_RS12440	NC_010079.1	USA300HOU_2280	2415349	2416152	+	CHAP domain-containing protein	Function unknown	A0A0D6WBZ7	Op1471	WalR,GraS	Autolysin	USA300HOU_RS12440
33	0.30684719	USA300HOU_RS12465	NC_010079.1	USA300HOU_2285	2420069	2420569	+	CHAP domain-containing protein	Function unknown	A0A0E1VNV7	Op1476	WalR	Autolysin	USA300HOU_RS12465
34	0.111925938	sdpC	NC_010079.1	USA300HOU_2315	2454483	2455742	+	CPBP family intramembrane metalloprotease SdpC	Function unknown	A0A0E1VXW4	Op1505	WalR	Autolysin	USA300HOU_RS12635
35	0.245018202	USA300HOU_RS13795	NC_010079.1	USA300HOU_2536	2679517	2679948	+	CHAP domain-containing protein	Function unknown	A0A0E1VPV4	Op1667	WalR	Autolysin	USA300HOU_RS13795
36	0.129061018	USA300HOU_RS13925	NC_010079.1	USA300HOU_2561	2707987	2708754	-	CHAP domain-containing protein	Function unknown	A0A0H2XHF6	Op1686	WalR	Autolysin	USA300HOU_RS13925
37	0.156940944	USA300HOU_RS13935	NC_010079.1	USA300HOU_2563	2711437	2711925	-	GNAT family N-acetyltransferase	Transcription	A0A0H2WZT8	Op1688		Autolysin	USA300HOU_RS13935
38	0.185551117	isaA	NC_010079.1	USA300HOU_2564	2712201	2712902	-	lytic transglycosylase IsaA	Cell wall/membrane/envelope biogenesis	A6QK59	Op1689		Autolysin	USA300HOU_RS13940
39	0.318149726	betA	NC_010079.1	USA300HOU_2605	2749443	2751152	-	choline dehydrogenase	Amino acid transport and metabolism	A0A0E1XL77	Op1722		BetR	USA300HOU_RS14155
40	0.346978877	betB	NC_010079.1	USA300HOU_2606	2751413	2752903	-	betaine-aldehyde dehydrogenase	Energy production and conversion	A0A0H2X0S3	Op1723		BetR	USA300HOU_RS14160
41	0.188980686	USA300HOU_RS14180	NC_010079.1	USA300HOU_2610	2754857	2756479	-	BCCT family transporter	Cell wall/membrane/envelope biogenesis	A0A0E0VUE2	Op1727	ArgR	BetR	USA300HOU_RS14180
42	0.068052961	USA300HOU_RS04450	NC_010079.1	USA300HOU_0856	900000	900272	+	winged helix-turn-helix domain-containing protein	No COG annotation	A0A0H2XDW8	Op566	Genomic Island 3	Phi-Sa3-1	USA300HOU_RS04450
43	0.067212037	USA300HOU_RS04465	NC_010079.1	USA300HOU_0860	901013	901261	+	DUF1474 family protein	Function unknown	A0A0H2XIP3	Op566	Genomic Island 3	Phi-Sa3-1	USA300HOU_RS04465
44	0.095134193	USA300HOU_RS15895	NC_010079.1	USA300HOU_1484	1601416	1601592	-	hypothetical protein	No COG annotation	UPI00003B1A91	Op966		Phi-Sa3-1	USA300HOU_RS15895
45	0.119140575	USA300HOU_RS10690	NC_010079.1	USA300HOU_1974	2110986	2111402	-	hypothetical protein	Function unknown	A0A0E0VRR2	Op1287	Genomic Island 9	Phi-Sa3-1	USA300HOU_RS10690
46	0.143630419	USA300HOU_RS10695	NC_010079.1	USA300HOU_1975	2111430	2111630	-	DUF1514 family protein	Function unknown	A0A0E0VQM2	Op1287	Genomic Island 9	Phi-Sa3-1	USA300HOU_RS10695
47	0.118399441	USA300HOU_RS10700	NC_010079.1	USA300HOU_1976	2111630	2111779	-	transcriptional activator RinB	Function unknown	A0A0E0VSB0	Op1287	Genomic Island 9	Phi-Sa3-1	USA300HOU_RS10700
48	0.12224698	USA300HOU_RS10705	NC_010079.1	USA300HOU_1977	2111776	2112162	-	hypothetical protein	No COG annotation	A0A0E1VR50	Op1287	Genomic Island 9	Phi-Sa3-1	USA300HOU_RS10705
49	0.139672812	USA300HOU_RS10710	NC_010079.1	USA300HOU_1978	2112159	2112365	-	DUF1381 domain-containing protein	Function unknown	A0A0E0VQF2	Op1287	Genomic Island 9	Phi-Sa3-1	USA300HOU_RS10710
50	0.113762517	USA300HOU_RS10715	NC_010079.1	USA300HOU_1979	2112362	2112607	-	hypothetical protein	No COG annotation	A0A0D1K2H3	Op1287	Genomic Island 9	Phi-Sa3-1	USA300HOU_RS10715
51	0.110196031	USA300HOU_RS10720	NC_010079.1	USA300HOU_1980	2112644	2113177	-	dUTP pyrophosphatase	Function unknown	A0A0E1XBJ5	Op1287	Genomic Island 9	Phi-Sa3-1	USA300HOU_RS10720
52	0.095660811	USA300HOU_RS10725	NC_010079.1	USA300HOU_1981	2113170	2113412	-	hypothetical protein	No COG annotation	A0A0E1X987	Op1287	Genomic Island 9	Phi-Sa3-1	USA300HOU_RS10725
53	0.104974351	USA300HOU_RS10730	NC_010079.1	USA300HOU_1982	2113402	2113638	-	DUF1024 family protein	Function unknown	A0A0H2XE94	Op1287	Genomic Island 9	Phi-Sa3-1	USA300HOU_RS10730
54	0.112534674	USA300HOU_RS10735	NC_010079.1	USA300HOU_1983	2113631	2114002	-	hypothetical protein	No COG annotation	A0A0H2XHF7	Op1287	Genomic Island 9	Phi-Sa3-1	USA300HOU_RS10735
55	0.128139343	USA300HOU_RS10740	NC_010079.1	USA300HOU_1984	2114011	2114253	-	hypothetical protein	Function unknown	A0A0H2XF19	Op1287	Genomic Island 9	Phi-Sa3-1	USA300HOU_RS10740
56	0.118945672	USA300HOU_RS10745	NC_010079.1	USA300HOU_1985	2114257	2114625	-	hypothetical protein	Function unknown	A0A0H3JSB3	Op1287	Genomic Island 9	Phi-Sa3-1	USA300HOU_RS10745
57	0.13973129	USA300HOU_RS10750	NC_010079.1	USA300HOU_1986	2114638	2115042	-	RusA family crossover junction endodeoxyribonuclease	Function unknown	A0A0H2XJT8	Op1287	Genomic Island 9	Phi-Sa3-1	USA300HOU_RS10750
58	0.14791604	USA300HOU_RS10755	NC_010079.1	USA300HOU_1987	2115051	2115269	-	hypothetical protein	No COG annotation	A0A0E1VYT6	Op1287	Genomic Island 9	Phi-Sa3-1	USA300HOU_RS10755
59	0.157901011	USA300HOU_RS10760	NC_010079.1	USA300HOU_1988	2115276	2116169	-	DnaD domain-containing protein	Replication, recombination and repair	A0A0E8IKP8	Op1287	Genomic Island 9	Phi-Sa3-1	USA300HOU_RS10760
60	0.156345568	ssb	NC_010079.1	USA300HOU_1989	2116199	2116669	-	single-stranded DNA-binding protein	Replication, recombination and repair	A0A0H2XJY5	Op1287	Genomic Island 9	Phi-Sa3-1	USA300HOU_RS10765
61	0.172074765	USA300HOU_RS10770	NC_010079.1	USA300HOU_1990	2116670	2117287	-	MBL fold metallo-hydrolase	No COG annotation	A0A5A8VJJ7	Op1287	Genomic Island 9	Phi-Sa3-1	USA300HOU_RS10770
62	0.162610172	USA300HOU_RS10775	NC_010079.1	USA300HOU_1991	2117368	2118288	-	recombinase	Function unknown	A0A0E1VRA1	Op1288	VraR,Genomic Island 9	Phi-Sa3-1	USA300HOU_RS10775
63	0.172469519	USA300HOU_RS10780	NC_010079.1	USA300HOU_1992	2118290	2120233	-	AAA family ATPase	No COG annotation	A0A1S5ZVE7	Op1288	VraR,Genomic Island 9	Phi-Sa3-1	USA300HOU_RS10780
64	0.189258339	USA300HOU_RS15460	NC_010079.1	USA300HOU_1993	2120242	2120505	-	hypothetical protein	No COG annotation	A0A068A8K9	Op1288		Phi-Sa3-1	USA300HOU_RS15460
65	0.180846677	USA300HOU_RS10785	NC_010079.1	USA300HOU_1994	2120514	2120774	-	DUF1108 family protein	Function unknown	A0A0H2XGG0	Op1288	VraR,Genomic Island 9	Phi-Sa3-1	USA300HOU_RS10785
66	0.177849874	USA300HOU_RS10790	NC_010079.1	USA300HOU_1995	2120814	2121074	-	DUF2482 family protein	No COG annotation	A0A0H2XK94	Op1288	Genomic Island 9	Phi-Sa3-1	USA300HOU_RS10790
67	0.158790345	USA300HOU_RS10795	NC_010079.1	USA300HOU_1996	2121169	2121330	-	DUF1270 domain-containing protein	Function unknown	A0A1S5ZVX3	Op1289	Genomic Island 9	Phi-Sa3-1	USA300HOU_RS10795
68	0.203768941	USA300HOU_RS10800	NC_010079.1	USA300HOU_1997	2121327	2121647	-	DUF771 domain-containing protein	Function unknown	A0A0H2XJ00	Op1289	VraR,Genomic Island 9	Phi-Sa3-1	USA300HOU_RS10800
69	0.152506645	USA300HOU_RS15910	NC_010079.1	USA300HOU_1999	2121933	2122109	-	hypothetical protein	No COG annotation	UPI00003B1A91	Op1291		Phi-Sa3-1	USA300HOU_RS15910
70	0.176545647	USA300HOU_RS10810	NC_010079.1	USA300HOU_2000	2122125	2122877	-	oxidoreductase	Function unknown	A0A0H2XFK3	Op1292	VraR,Genomic Island 9	Phi-Sa3-1	USA300HOU_RS10810
71	0.14496785	USA300HOU_RS10820	NC_010079.1	USA300HOU_2002	2123246	2123461	-	DUF2829 domain-containing protein	Function unknown	A0A062WB74	Op1294	Genomic Island 9	Phi-Sa3-1	USA300HOU_RS10820
72	0.16115604	USA300HOU_RS10825	NC_010079.1	USA300HOU_2003	2123477	2123740	-	helix-turn-helix transcriptional regulator	Transcription	A0A0E0VQH2	Op1294	VraR,Genomic Island 9	Phi-Sa3-1	USA300HOU_RS10825
73	-0.131610023	deoD	NC_010079.1	USA300HOU_0148	156971	157678	+	purine-nucleoside phosphorylase	Nucleotide transport and metabolism	A0A0H2WZZ1	Op103		Purine	USA300HOU_RS00720
74	0.296657621	xpt	NC_010079.1	USA300HOU_0411	436367	436945	+	xanthine phosphoribosyltransferase	Nucleotide transport and metabolism	A0A0D1J8C4	Op262	Purine	Purine	USA300HOU_RS02055
75	0.293891887	USA300HOU_RS02060	NC_010079.1	USA300HOU_0412	436945	438213	+	purine permease	Nucleotide transport and metabolism	A0A0D6GAI6	Op262	Purine	Purine	USA300HOU_RS02060
76	0.129038457	guaB	NC_010079.1	USA300HOU_0413	438251	439717	+	IMP dehydrogenase	Nucleotide transport and metabolism	A0A0E0VMV7	Op262	Purine	Purine	USA300HOU_RS02065
77	0.123073113	guaA	NC_010079.1	USA300HOU_0414	439742	441283	+	glutamine-hydrolyzing GMP synthase	Nucleotide transport and metabolism	A0A0D6GB61	Op262	Purine	Purine	USA300HOU_RS02070
78	0.130187467	USA300HOU_RS06585	NC_010079.1	USA300HOU_1239	1336338	1336706	+	MerR family transcriptional regulator	Transcription	A0A0E0VPF9	Op820	GlnR,CodY	Purine	USA300HOU_RS06585
79	0.128766465	glnA	NC_010079.1	USA300HOU_1240	1336725	1338065	+	type I glutamate--ammonia ligase	Amino acid transport and metabolism	A0A077VWZ5	Op820	GlnR,CodY	Purine	USA300HOU_RS06590
80	0.130000358	USA300HOU_RS06595	NC_010079.1	USA300HOU_1241	1338558	1338755	+	hypothetical protein	No COG annotation	A0A0G2LRQ8	Op821		Purine	USA300HOU_RS06595
81	0.128799939	USA300HOU_RS03580	NC_010079.1	USA300HOU_0683	735519	737408	+	FtsX-like permease family protein	Defense mechanisms	A0A0D3Q5A1	Op449		LTA	USA300HOU_RS03580
82	0.189583661	USA300HOU_RS04610	NC_010079.1	USA300HOU_0891	928034	928144	+	hypothetical protein	No COG annotation	A0A0D1JIZ9	Op587	GraS	LTA	USA300HOU_RS04610
83	0.180101728	USA300HOU_RS04615	NC_010079.1	USA300HOU_0892	928192	928344	+	teichoic acid D-Ala incorporation-associated protein DltX	Function unknown	A0A0E0VN94	Op588		LTA	USA300HOU_RS04615
84	0.14200547	dltA	NC_010079.1	USA300HOU_0893	928360	929817	+	D-alanine--poly(phosphoribitol) ligase subunit DltA	Secondary metabolites biosynthesis, transport, and catabolism	A6QFE3	Op588		LTA	USA300HOU_RS04620
85	0.135020667	dltB	NC_010079.1	USA300HOU_0894	929814	931028	+	PG:teichoic acid D-alanyltransferase DltB	Cell wall/membrane/envelope biogenesis	A0A0E0VNS4	Op588		LTA	USA300HOU_RS04625
86	0.166066544	dltC	NC_010079.1	USA300HOU_0895	931046	931282	+	D-alanine--poly(phosphoribitol) ligase subunit 2	Lipid transport and metabolism	A0A0D1IZ12	Op588		LTA	USA300HOU_RS04630
87	0.138890921	dltD	NC_010079.1	USA300HOU_0896	931279	932454	+	D-alanyl-lipoteichoic acid biosynthesis protein DltD	Cell wall/membrane/envelope biogenesis	A0A0E8G8K9	Op588		LTA	USA300HOU_RS04635
88	0.110088159	USA300HOU_RS00175	NC_010079.1		42442	44049	-	IS1182 family transposase	Replication, recombination and repair		Op22		Uncharacterized-9	USA300HOU_RS00175
89	0.161037401	USA300HOU_RS00670	NC_010079.1	USA300HOU_0139	147986	148108	+	hypothetical protein	No COG annotation	A0A0E1VP33	Op97		Uncharacterized-9	USA300HOU_RS00670
90	0.081929307	USA300HOU_RS00995	NC_010079.1	USA300HOU_0202	221148	221249	+	hypothetical protein	No COG annotation	A0A0H2WXH0	Op131		Uncharacterized-9	USA300HOU_RS00995
91	0.083923547	USA300HOU_RS01055	NC_010079.1	USA300HOU_0213	236516	237994	+	ABC transporter permease	Amino acid transport and metabolism	A0A0H2XEQ5	Op138		Uncharacterized-9	USA300HOU_RS01055
92	0.073287023	USA300HOU_RS01060	NC_010079.1	USA300HOU_0214	238000	239163	+	ABC transporter permease	Amino acid transport and metabolism	A0A0D3Q3Y6	Op138		Uncharacterized-9	USA300HOU_RS01060
93	0.104664374	USA300HOU_RS01065	NC_010079.1	USA300HOU_0215	239180	240955	+	peptide ABC transporter substrate-binding protein	Amino acid transport and metabolism	A0A0D6GGQ7	Op138		Uncharacterized-9	USA300HOU_RS01065
94	0.08709727	ggt	NC_010079.1	USA300HOU_0216	240993	242999	+	gamma-glutamyltransferase	Amino acid transport and metabolism	A0A0E8H648	Op138		Uncharacterized-9	USA300HOU_RS01070
95	0.105088063	USA300HOU_RS01910	NC_010079.1	USA300HOU_0381	414922	415767	+	ParB/RepB/Spo0J family partition protein	Transcription	A0A0D3Q4U5	Op238	CodY	Uncharacterized-9	USA300HOU_RS01910
96	0.117819293	USA300HOU_RS03000	NC_010079.1	USA300HOU_0566	630727	631374	+	HAD family hydrolase	Function unknown	A0A0E7MZM8	Op376		Uncharacterized-9	USA300HOU_RS03000
97	0.134195453	USA300HOU_RS03010	NC_010079.1	USA300HOU_0568	633820	635196	+	long-chain fatty acid--CoA ligase	Lipid transport and metabolism	A0A0H2XIA4	Op378	BirA	Uncharacterized-9	USA300HOU_RS03010
98	0.11815419	USA300HOU_RS03015	NC_010079.1	USA300HOU_0569	635198	636337	+	thiolase family protein	Lipid transport and metabolism	A0A0H2XIB7	Op378	BirA	Uncharacterized-9	USA300HOU_RS03015
99	0.179840174	USA300HOU_RS03020	NC_010079.1	USA300HOU_0570	636312	636677	+	protein VraC	No COG annotation	A0A0E1VLN2	Op379	BirA	Uncharacterized-9	USA300HOU_RS03020
100	0.185651413	USA300HOU_RS03025	NC_010079.1	USA300HOU_0571	636680	636949	+	hypothetical protein	No COG annotation	A0A0E1VJI6	Op379	BirA,VraS2	Uncharacterized-9	USA300HOU_RS03025
101	0.097656397	USA300HOU_RS03490	NC_010079.1	USA300HOU_0666	720645	720737	+	hypothetical protein	No COG annotation	A0A0D1IF32	Op438		Uncharacterized-9	USA300HOU_RS03490
102	0.070394229	USA300HOU_RS04465	NC_010079.1	USA300HOU_0860	901013	901261	+	DUF1474 family protein	Function unknown	A0A0H2XIP3	Op566	Genomic Island 3	Uncharacterized-9	USA300HOU_RS04465
103	0.115453346	USA300HOU_RS04840	NC_010079.1	USA300HOU_0934	979389	980258	-	LysR family transcriptional regulator	Transcription	A0A0D3Q5R9	Op617		Uncharacterized-9	USA300HOU_RS04840
104	0.07776924	USA300HOU_RS06620	NC_010079.1	USA300HOU_1246	1342104	1342208	+	hypothetical protein	No COG annotation	A0A080VAY5	Op826	Genomic Island 4	Uncharacterized-9	USA300HOU_RS06620
105	0.087468964	USA300HOU_RS06950	NC_010079.1	USA300HOU_1300	1401575	1402666	-	prephenate dehydrogenase	Amino acid transport and metabolism	A0A0H3K7Z2	Op875	CodY	Uncharacterized-9	USA300HOU_RS06950
106	0.083032145	USA300HOU_RS07795	NC_010079.1		1588827	1588925	+	hypothetical protein	No COG annotation	A0A5C8X2T8	Op959	Genomic Island 6	Uncharacterized-9	USA300HOU_RS07795
107	0.082587987	USA300HOU_RS07950	NC_010079.1		1603797	1603943	+	hypothetical protein	No COG annotation	A0A5A8UEG9	Op969	Genomic Island 7	Uncharacterized-9	USA300HOU_RS07950
108	0.123163553	USA300HOU_RS08475	NC_010079.1	USA300HOU_1591	1701579	1702265	-	ComEA family DNA-binding protein	Replication, recombination and repair	A0A0H2WZ91	Op1029		Uncharacterized-9	USA300HOU_RS08475
109	0.091410293	USA300HOU_RS08825	NC_010079.1	USA300HOU_1658	1767986	1768087	-	hypothetical protein	No COG annotation	A0A0E1VIZ4	Op1058		Uncharacterized-9	USA300HOU_RS08825
110	0.11546247	USA300HOU_RS09105	NC_010079.1	USA300HOU_1704	1829211	1829351	+	hypothetical protein	No COG annotation	A0A0H2WZZ3	Op1095		Uncharacterized-9	USA300HOU_RS09105
111	0.103530105	USA300HOU_RS09940	NC_010079.1	USA300HOU_1855	1994386	1995747	+	ISL3 family transposase	Replication, recombination and repair	A0A1S6D7P4	Op1208		Uncharacterized-9	USA300HOU_RS09940
112	0.148174485	USA300HOU_RS15795	NC_010079.1		1995723	1995836	+	hypothetical protein	No COG annotation	A0A2K0I5V0	Op1209		Uncharacterized-9	USA300HOU_RS15795
113	0.096006989	USA300HOU_RS10280	NC_010079.1	USA300HOU_1892	2035582	2035674	-	hypothetical protein	No COG annotation	A0A0D1FQD1	Op1234	WalR	Uncharacterized-9	USA300HOU_RS10280
114	0.070321806	USA300HOU_RS10555	NC_010079.1	USA300HOU_1947	2087534	2087983	+	chemotaxis-inhibiting protein CHIPS	No COG annotation	A0A068A6G0	Op1273	WalR,Genomic Island 9	Uncharacterized-9	USA300HOU_RS10555
115	0.116853932	USA300HOU_RS15475	NC_010079.1		2139833	2140376	+	site-specific integrase	Replication, recombination and repair		Op1308		Uncharacterized-9	USA300HOU_RS15475
116	0.076199891	deoD	NC_010079.1	USA300HOU_2127	2255637	2256347	+	purine-nucleoside phosphorylase	Nucleotide transport and metabolism	A0A0E0VRS6	Op1374		Uncharacterized-9	USA300HOU_RS11545
117	0.132099579	USA300HOU_RS15815	NC_010079.1		2265902	2266385	-	recombinase family protein	No COG annotation		Op1383		Uncharacterized-9	USA300HOU_RS15815
118	0.114405279	USA300HOU_RS11675	NC_010079.1	USA300HOU_2155	2290812	2292014	+	ISL3 family transposase	Replication, recombination and repair	A0A2I7Y9N1	Op1393	Genomic Island 10	Uncharacterized-9	USA300HOU_RS11675
119	0.080234016	USA300HOU_RS12765	NC_010079.1		2478574	2479076	+	transposase	Function unknown		Op1523		Uncharacterized-9	USA300HOU_RS12765
120	0.082826739	USA300HOU_RS13445	NC_010079.1		2608655	2608840	+	hypothetical protein	No COG annotation	A0A266CTA2	Op1615		Uncharacterized-9	USA300HOU_RS13445
121	0.068089391	USA300HOU_RS14590	NC_010079.1	USA300HOU_2690	2847840	2848811	-	SMP-30/gluconolactonase/LRE family protein	Carbohydrate transport and metabolism	A0A0H3KAY0	Op1777	CcpA,VraR,VraS2	Uncharacterized-9	USA300HOU_RS14590
122	0.264392993	USA300HOU_RS05355	NC_010079.1	USA300HOU_1019	1084893	1085699	-	energy-coupling factor transporter transmembrane protein EcfT	Inorganic ion transport and metabolism	A0A0H2WZI1	Op677	TPP	TPP	USA300HOU_RS05355
123	0.273338442	USA300HOU_RS05360	NC_010079.1	USA300HOU_1020	1085692	1087092	-	ABC transporter ATP-binding protein	Inorganic ion transport and metabolism	A0A0D6HTM5	Op677	TPP	TPP	USA300HOU_RS05360
124	0.270756351	USA300HOU_RS05365	NC_010079.1	USA300HOU_1021	1087107	1087682	-	ECF transporter S component	Function unknown	A0A0E0VP63	Op677	TPP	TPP	USA300HOU_RS05365
125	0.209025359	USA300HOU_RS11295	NC_010079.1		2212778	2213419	-	thiamine phosphate synthase	Coenzyme transport and metabolism	A5IUN7	Op1349	TPP	TPP	USA300HOU_RS11295
126	0.230601803	thiM	NC_010079.1		2213421	2214212	-	hydroxyethylthiazole kinase	Coenzyme transport and metabolism	A6QIT6	Op1349	TPP	TPP	USA300HOU_RS11300
127	0.23365035	thiD	NC_010079.1		2214196	2215026	-	bifunctional hydroxymethylpyrimidine kinase/phosphomethylpyrimidine kinase	Coenzyme transport and metabolism	A0A0H2WXB7	Op1349	TPP	TPP	USA300HOU_RS11305
128	0.229375113	tenA	NC_010079.1		2215019	2215708	-	thiaminase II	Nucleotide transport and metabolism	A0A0D6H8Z6	Op1349	TPP	TPP	USA300HOU_RS11310
129	0.100187632	USA300HOU_RS00085	NC_010079.1	USA300HOU_0017	22465	23748	+	adenylosuccinate synthase	Nucleotide transport and metabolism	A0A0H2XG07	Op9	PurR	PurR	USA300HOU_RS00085
130	0.191646844	purE	NC_010079.1	USA300HOU_1009	1073394	1073876	+	5-(carboxyamino)imidazole ribonucleotide mutase	Nucleotide transport and metabolism	A0A0E1VIV4	Op676	PurR	PurR	USA300HOU_RS05300
131	0.223444641	purK	NC_010079.1	USA300HOU_1010	1073863	1074987	+	5-(carboxyamino)imidazole ribonucleotide synthase	Nucleotide transport and metabolism	A0A0E7NDD8	Op676	PurR	PurR	USA300HOU_RS05305
132	0.251543076	USA300HOU_RS05310	NC_010079.1	USA300HOU_1011	1074991	1075695	+	phosphoribosylaminoimidazolesuccinocarboxamide synthase	Nucleotide transport and metabolism	A0A0E1VIT9	Op676	PurR	PurR	USA300HOU_RS05310
133	0.264589273	purS	NC_010079.1	USA300HOU_1012	1075695	1075958	+	phosphoribosylformylglycinamidine synthase subunit PurS	Nucleotide transport and metabolism	A0A0E1VKY1	Op676	PurR	PurR	USA300HOU_RS05315
134	0.26769787	purQ	NC_010079.1	USA300HOU_1013	1075960	1076631	+	phosphoribosylformylglycinamidine synthase I	Nucleotide transport and metabolism	A0A0H3K7C2	Op676	PurR	PurR	USA300HOU_RS05320
135	0.272202311	purL	NC_010079.1	USA300HOU_1014	1076624	1078813	+	phosphoribosylformylglycinamidine synthase subunit PurL	Nucleotide transport and metabolism	A0A0D6HVX5	Op676	PurR	PurR	USA300HOU_RS05325
136	0.273034092	USA300HOU_RS05330	NC_010079.1	USA300HOU_1015	1078792	1080276	+	amidophosphoribosyltransferase	Nucleotide transport and metabolism	A0A0H2XFY4	Op676	PurR	PurR	USA300HOU_RS05330
137	0.275701514	USA300HOU_RS05335	NC_010079.1	USA300HOU_1016	1080269	1081297	+	phosphoribosylformylglycinamidine cyclo-ligase	Nucleotide transport and metabolism	A0A0D6HUM7	Op676	PurR	PurR	USA300HOU_RS05335
138	0.283459112	purN	NC_010079.1		1081300	1081866	+	phosphoribosylglycinamide formyltransferase	Nucleotide transport and metabolism	A0A0D6HU21	Op676	PurR	PurR	USA300HOU_RS05340
139	0.268337187	purH	NC_010079.1	USA300HOU_1017	1081881	1083359	+	bifunctional phosphoribosylaminoimidazolecarboxamide formyltransferase/IMP cyclohydrolase	Nucleotide transport and metabolism	A0A1S6BG66	Op676	PurR	PurR	USA300HOU_RS05345
140	0.259468119	USA300HOU_RS05350	NC_010079.1	USA300HOU_1018	1083381	1084628	+	phosphoribosylamine--glycine ligase	Nucleotide transport and metabolism	A0A0D6HVU1	Op676	PurR	PurR	USA300HOU_RS05350
141	0.109525638	guaC	NC_010079.1		1366581	1367558	+	GMP reductase	Function unknown	A0A0E0VNL8	Op850	VraR	PurR	USA300HOU_RS06800
142	0.093855545	USA300HOU_RS12190	NC_010079.1	USA300HOU_2234	2372441	2373775	-	NCS2 family permease	Function unknown	A0A0E0VS86	Op1441		PurR	USA300HOU_RS12190
143	0.46724852	USA300HOU_RS03030	NC_010079.1	USA300HOU_0572	637150	637317	-	protein VraX	Function unknown	A0A0D1IDH6	Op380	VraR,WalR	VraS2-1	USA300HOU_RS03030
144	0.072369733	USA300HOU_RS03440	NC_010079.1	USA300HOU_0655	708755	709507	-	M50 family metallopeptidase	Function unknown	A0A0E1VJS2	Op429	VraR	VraS2-1	USA300HOU_RS03440
145	-0.069351731	USA300HOU_RS15220	NC_010079.1		1002523	1002780	+	competence protein	No COG annotation	A0A0E8G9A9	Op629		VraS2-1	USA300HOU_RS15220
146	0.082610065	USA300HOU_RS08775	NC_010079.1	USA300HOU_1649	1758627	1758746	-	hypothetical protein	No COG annotation	A0A0E1VIY5	Op1051	WalR	VraS2-1	USA300HOU_RS08775
147	0.129599095	USA300HOU_RS08780	NC_010079.1	USA300HOU_1650	1758820	1759293	-	DUF4930 family protein	Function unknown	A0A0H2WW96	Op1052	VraR,VraS2,WalR	VraS2-1	USA300HOU_RS08780
148	0.122591909	USA300HOU_RS15345	NC_010079.1		1759453	1759650	+	hypothetical protein	No COG annotation	A0A0H3JM99	Op1053		VraS2-1	USA300HOU_RS15345
149	0.069180146	USA300HOU_RS10220	NC_010079.1	USA300HOU_1880	2026284	2026913	-	response regulator transcription factor	Transcription	A0A0H2XGC9	Op1228	VraS2	VraS2-1	USA300HOU_RS10220
150	0.068497364	USA300HOU_RS10225	NC_010079.1	USA300HOU_1881	2026903	2027946	-	sensor histidine kinase	Signal transduction mechanisms	A0A077VLC3	Op1228	VraS2	VraS2-1	USA300HOU_RS10225
151	0.072662151	USA300HOU_RS10230	NC_010079.1	USA300HOU_1882	2027943	2028644	-	cell wall-active antibiotics response protein	Function unknown	A0A0E0VS12	Op1228	VraS2	VraS2-1	USA300HOU_RS10230
152	0.104556682	USA300HOU_RS10235	NC_010079.1	USA300HOU_1883	2028659	2029045	-	hypothetical protein	No COG annotation	A0A0E1VZ71	Op1228	VraS2	VraS2-1	USA300HOU_RS10235
153	-0.077595524	USA300HOU_RS13560	NC_010079.1		2635931	2636032	-	hypothetical protein	No COG annotation	A0A2C9TPE7	Op1632		VraS2-1	USA300HOU_RS13560
154	0.470673573	USA300HOU_RS13875	NC_010079.1	USA300HOU_2551	2696257	2696448	+	hypothetical protein	No COG annotation	A0A077UJ03	Op1681	VraR,VraS2,WalR	VraS2-1	USA300HOU_RS13875
155	0.165961589	USA300HOU_RS00550	NC_010079.1	USA300HOU_0116	118945	120606	-	Na/Pi cotransporter family protein	Inorganic ion transport and metabolism	A0A0H2X053	Op82	WalR	PhoR	USA300HOU_RS00550
156	0.138792661	phoU	NC_010079.1	USA300HOU_1319	1421704	1422345	-	phosphate signaling complex protein PhoU	Inorganic ion transport and metabolism	A0A0E1VRM4	Op884		PhoR	USA300HOU_RS07050
157	0.160048277	USA300HOU_RS07055	NC_010079.1	USA300HOU_1320	1422352	1423203	-	phosphate ABC transporter ATP-binding protein	Inorganic ion transport and metabolism	A0A0H3K8K4	Op884		PhoR	USA300HOU_RS07055
158	0.205059107	pstA	NC_010079.1	USA300HOU_1321	1423250	1424167	-	phosphate ABC transporter permease PstA	Inorganic ion transport and metabolism	A0A0H2WZS2	Op885		PhoR	USA300HOU_RS07060
159	0.242106779	pstC	NC_010079.1	USA300HOU_1322	1424169	1425095	-	phosphate ABC transporter permease subunit PstC	Inorganic ion transport and metabolism	A0A0H2WYU9	Op885		PhoR	USA300HOU_RS07065
160	0.329053854	USA300HOU_RS07070	NC_010079.1	USA300HOU_1324	1425286	1426269	-	phosphate ABC transporter substrate-binding protein PstS	Inorganic ion transport and metabolism	A0A0E1VJS9	Op886		PhoR	USA300HOU_RS07070
161	0.273884056	USA300HOU_RS13740	NC_010079.1		2668742	2668945	+	hypothetical protein	No COG annotation	A0A077UNB7	Op1657	WalR	PhoR	USA300HOU_RS13740
162	0.155937049	USA300HOU_RS14280	NC_010079.1	USA300HOU_2626	2771202	2772626	+	alkaline phosphatase	Inorganic ion transport and metabolism	A0A0E1VPT4	Op1740		PhoR	USA300HOU_RS14280
163	0.063118653	hutH	NC_010079.1	USA300HOU_0008	10920	12434	+	histidine ammonia-lyase	Amino acid transport and metabolism	A0A0D6GN27	Op4	CcpA	CcpA-1	USA300HOU_RS00040
164	0.061551916	deoD	NC_010079.1	USA300HOU_0148	156971	157678	+	purine-nucleoside phosphorylase	Nucleotide transport and metabolism	A0A0H2WZZ1	Op103		CcpA-1	USA300HOU_RS00720
165	0.165289532	USA300HOU_RS00890	NC_010079.1	USA300HOU_0181	191832	193319	+	aldehyde dehydrogenase family protein	Energy production and conversion	A0A0D6GJB8	Op117	CcpA	CcpA-1	USA300HOU_RS00890
166	0.058649132	USA300HOU_RS00985	NC_010079.1	USA300HOU_0200	218690	219247	-	isochorismatase family protein	Secondary metabolites biosynthesis, transport, and catabolism	A0A0D6GIX1	Op129		CcpA-1	USA300HOU_RS00985
167	0.06768038	USA300HOU_RS00990	NC_010079.1	USA300HOU_0201	219314	220954	-	alpha-keto acid decarboxylase family protein	Carbohydrate transport and metabolism	A0A0D6GJ33	Op130	CcpA	CcpA-1	USA300HOU_RS00990
168	0.045944535	USA300HOU_RS00995	NC_010079.1	USA300HOU_0202	221148	221249	+	hypothetical protein	No COG annotation	A0A0H2WXH0	Op131		CcpA-1	USA300HOU_RS00995
169	0.144605273	USA300HOU_RS01005	NC_010079.1	USA300HOU_0204	223874	224914	+	DUF871 domain-containing protein	Function unknown	A0A133PT72	Op133	MurR,CcpA	CcpA-1	USA300HOU_RS01005
170	0.151003625	murQ	NC_010079.1	USA300HOU_0205	224914	225810	+	N-acetylmuramic acid 6-phosphate etherase	Carbohydrate transport and metabolism	A0A0E1XKH4	Op133	MurR,CcpA	CcpA-1	USA300HOU_RS01010
171	0.111680961	USA300HOU_RS01015	NC_010079.1	USA300HOU_0206	225822	227276	+	PTS transporter subunit EIIC	Carbohydrate transport and metabolism	A0A0H3KA42	Op133	MurR,CcpA	CcpA-1	USA300HOU_RS01015
172	0.093109776	USA300HOU_RS01020	NC_010079.1	USA300HOU_0207	227279	228154	+	MurR/RpiR family transcriptional regulator	Transcription	A0A0D1GPL9	Op133	MurR,CcpA	CcpA-1	USA300HOU_RS01020
173	0.102646293	ugpC	NC_010079.1	USA300HOU_0220	246056	247153	+	sn-glycerol-3-phosphate ABC transporter ATP-binding protein UgpC	Inorganic ion transport and metabolism	A0A0D1IFP4	Op142	MalR,CcpA	CcpA-1	USA300HOU_RS01090
174	0.102254213	USA300HOU_RS01095	NC_010079.1	USA300HOU_0221	247166	248437	+	extracellular solute-binding protein	Carbohydrate transport and metabolism	A0A0E0VM32	Op142	MalR,CcpA	CcpA-1	USA300HOU_RS01095
175	0.093755676	USA300HOU_RS01100	NC_010079.1	USA300HOU_0222	248440	249708	+	sugar ABC transporter permease	Inorganic ion transport and metabolism	A0A0H2WXL8	Op142	MalR,CcpA	CcpA-1	USA300HOU_RS01100
176	0.089791202	USA300HOU_RS01105	NC_010079.1	USA300HOU_0223	249710	250549	+	sugar ABC transporter permease	Carbohydrate transport and metabolism	A0A0H2WXI5	Op142	MalR,CcpA	CcpA-1	USA300HOU_RS01105
177	0.092583708	USA300HOU_RS01110	NC_010079.1	USA300HOU_0224	250623	251699	+	Gfo/Idh/MocA family oxidoreductase	Function unknown	A0A0D6GIE2	Op143	MalR,CcpA	CcpA-1	USA300HOU_RS01110
178	0.082929845	USA300HOU_RS01115	NC_010079.1	USA300HOU_0225	251724	252764	+	Gfo/Idh/MocA family oxidoreductase	Function unknown	A0A0E0VKL4	Op143	MalR,CcpA	CcpA-1	USA300HOU_RS01115
179	0.077350144	USA300HOU_RS01120	NC_010079.1	USA300HOU_0226	252819	253787	+	sugar phosphate isomerase/epimerase	Carbohydrate transport and metabolism	A0A0H2WYI9	Op144	MalR,CcpA	CcpA-1	USA300HOU_RS01120
180	0.081709341	uhpT	NC_010079.1	USA300HOU_0229	254876	256255	+	hexose-6-phosphate:phosphate antiporter	Carbohydrate transport and metabolism	A0A0H2WXJ0	Op146	CcpA	CcpA-1	USA300HOU_RS01130
181	0.073742614	pflB	NC_010079.1	USA300HOU_0233	260474	262723	+	formate C-acetyltransferase	Energy production and conversion	A0A0H3K6G9	Op148	Rex,CcpA	CcpA-1	USA300HOU_RS01150
182	0.063394568	pflA	NC_010079.1	USA300HOU_0234	262746	263501	+	pyruvate formate lyase-activating protein	Coenzyme transport and metabolism	A0A0D1EST2	Op148	Rex,CcpA,WalR	CcpA-1	USA300HOU_RS01155
183	0.116726342	USA300HOU_RS01670	NC_010079.1	USA300HOU_0334	365095	366627	-	sodium:solute symporter	Amino acid transport and metabolism	A0A0D3Q460	Op209	CcpA,NanR	CcpA-1	USA300HOU_RS01670
184	0.133994108	USA300HOU_RS01675	NC_010079.1	USA300HOU_0335	366667	367548	-	N-acetylneuraminate lyase	Amino acid transport and metabolism	A0A0D1HF05	Op209	CcpA,NanR	CcpA-1	USA300HOU_RS01675
185	0.084232553	USA300HOU_RS01680	NC_010079.1	USA300HOU_0336	367706	368566	+	ROK family protein	Carbohydrate transport and metabolism	A0A0H2WXP2	Op210	CcpA,NanR	CcpA-1	USA300HOU_RS01680
186	0.056004391	USA300HOU_RS01755	NC_010079.1	USA300HOU_0351	383921	384205	-	PTS sugar transporter subunit IIB	Carbohydrate transport and metabolism	A0A0H2X1F4	Op221		CcpA-1	USA300HOU_RS01755
187	0.062396342	USA300HOU_RS01760	NC_010079.1	USA300HOU_0352	384207	384650	-	PTS sugar transporter subunit IIA	Carbohydrate transport and metabolism	A0A0E0VLQ8	Op221		CcpA-1	USA300HOU_RS01760
188	0.051690274	USA300HOU_RS01765	NC_010079.1	USA300HOU_0353	384655	386610	-	BglG family transcription antiterminator	Carbohydrate transport and metabolism	A0A0D6GD02	Op221		CcpA-1	USA300HOU_RS01765
189	0.103373452	glpT	NC_010079.1	USA300HOU_0357	389330	390688	-	glycerol-3-phosphate transporter	Carbohydrate transport and metabolism	A0A0E1VND8	Op225	CcpA	CcpA-1	USA300HOU_RS01785
190	0.04495335	USA300HOU_RS02050	NC_010079.1	USA300HOU_0410	435447	435854	-	hypothetical protein	Function unknown	A0A0E1VVW8	Op261		CcpA-1	USA300HOU_RS02050
191	-0.044578914	USA300HOU_RS02180	NC_010079.1	USA300HOU_0435	460534	461211	+	superantigen-like protein SSL11	Function unknown	A0A0D6GBH7	Op280	SaeR,WalR	CcpA-1	USA300HOU_RS02180
192	-0.041890776	USA300HOU_RS02185	NC_010079.1	USA300HOU_0436	461233	462741	+	FKLRK protein	No COG annotation	A0A0D6GBG7	Op280	SaeR	CcpA-1	USA300HOU_RS02185
193	0.061846346	treP	NC_010079.1	USA300HOU_0474	504109	505536	+	PTS system trehalose-specific EIIBC component	Carbohydrate transport and metabolism	A0A0D6G8E8	Op307	TreR,CcpA	CcpA-1	USA300HOU_RS02390
194	0.05358737	USA300HOU_RS02890	NC_010079.1	USA300HOU_0543	600079	601266	+	glycine C-acetyltransferase	Amino acid transport and metabolism	A0A0H2XJW8	Op359	CcpA	CcpA-1	USA300HOU_RS02890
195	0.066174313	USA300HOU_RS02900	NC_010079.1	USA300HOU_0545	602570	604207	+	ribulokinase	Nucleotide transport and metabolism	A0A0D6G7N9	Op361	CcpA	CcpA-1	USA300HOU_RS02900
196	0.08955598	USA300HOU_RS02905	NC_010079.1	USA300HOU_0546	604421	605386	+	NAD-dependent epimerase/dehydratase family protein	Cell wall/membrane/envelope biogenesis	A0A0E1VM57	Op362	CcpA	CcpA-1	USA300HOU_RS02905
197	0.041687241	USA300HOU_RS03195	NC_010079.1	USA300HOU_0607	664452	664988	+	flavodoxin family protein	Function unknown	A0A0E1VJL8	Op403		CcpA-1	USA300HOU_RS03195
198	0.097920167	dhaK	NC_010079.1	USA300HOU_0671	725114	726082	+	dihydroxyacetone kinase subunit DhaK	Carbohydrate transport and metabolism	A0A0E1VJT6	Op441	CcpA	CcpA-1	USA300HOU_RS03515
199	0.087722502	dhaL	NC_010079.1	USA300HOU_0672	726124	726708	+	dihydroxyacetone kinase subunit L	Function unknown	A0A0H2WY58	Op442	CcpA	CcpA-1	USA300HOU_RS03520
200	0.078678433	USA300HOU_RS03525	NC_010079.1	USA300HOU_0673	726701	727063	+	PTS-dependent dihydroxyacetone kinase phosphotransferase subunit DhaM	Function unknown	A0A0H2WY35	Op442	CcpA	CcpA-1	USA300HOU_RS03525
201	0.055600089	raiA	NC_010079.1	USA300HOU_0779	830259	830831	+	ribosome-associated translation inhibitor RaiA	Translation, ribosomal structure and biogenesis	A0A0E0VNX4	Op515		CcpA-1	USA300HOU_RS04065
202	-0.044583462	USA300HOU_RS04180	NC_010079.1	USA300HOU_0801	856229	857242	+	sugar-binding transcriptional regulator	Transcription	A0A0E0VMG4	Op530	CggR	CcpA-1	USA300HOU_RS04180
203	0.098106331	USA300HOU_RS04745	NC_010079.1	USA300HOU_0916	951803	952993	+	ornithine--oxo-acid transaminase	Amino acid transport and metabolism	A0A0H2XIK4	Op603	CcpA	CcpA-1	USA300HOU_RS04745
204	0.084654713	USA300HOU_RS04750	NC_010079.1	USA300HOU_0917	953102	954346	+	Glu/Leu/Phe/Val dehydrogenase	Amino acid transport and metabolism	A0A0H2XHC2	Op604	CcpA	CcpA-1	USA300HOU_RS04750
205	0.085859601	USA300HOU_RS04760	NC_010079.1	USA300HOU_0918	954849	955778	-	glycerophosphodiester phosphodiesterase	Energy production and conversion	A0A0E0VP88	Op605	WalR	CcpA-1	USA300HOU_RS04760
206	0.065586579	USA300HOU_RS05030	NC_010079.1	USA300HOU_0973	1019169	1019678	+	hypothetical protein	Translation, ribosomal structure and biogenesis	A0A0D6HVI7	Op639	CcpA	CcpA-1	USA300HOU_RS05030
207	0.071876179	USA300HOU_RS05740	NC_010079.1	USA300HOU_1083	1158740	1159354	+	succinate dehydrogenase cytochrome B558	Energy production and conversion	A0A0E0VPD4	Op727	CcpA	CcpA-1	USA300HOU_RS05740
208	0.076010988	sdhA	NC_010079.1	USA300HOU_1084	1159406	1161172	+	succinate dehydrogenase flavoprotein subunit	Energy production and conversion	A0A0E0VN68	Op728	CcpA	CcpA-1	USA300HOU_RS05745
209	0.071461938	sdhB	NC_010079.1	USA300HOU_1085	1161172	1161987	+	succinate dehydrogenase iron-sulfur subunit	Energy production and conversion	A0A0E0VPR6	Op728	CcpA	CcpA-1	USA300HOU_RS05750
210	0.04046303	USA300HOU_RS05785	NC_010079.1	USA300HOU_1092	1165305	1165706	-	formyl peptide receptor-like 1 inhibitory protein	No COG annotation	A0A0D3Q6D3	Op732	WalR	CcpA-1	USA300HOU_RS05785
211	0.073322361	sucC	NC_010079.1	USA300HOU_1176	1260779	1261945	+	ADP-forming succinate--CoA ligase subunit beta	Nucleotide transport and metabolism	A0A0E0VQ49	Op784		CcpA-1	USA300HOU_RS06265
212	0.072255226	sucD	NC_010079.1	USA300HOU_1177	1261967	1262875	+	succinate--CoA ligase subunit alpha	Energy production and conversion	A0A0D1K919	Op784		CcpA-1	USA300HOU_RS06270
213	0.097457729	USA300HOU_RS06540	NC_010079.1	USA300HOU_1230	1326251	1327069	+	aquaporin family protein	Carbohydrate transport and metabolism	A0A0E1VJZ3	Op814	CcpA	CcpA-1	USA300HOU_RS06540
214	0.06087157	glpK	NC_010079.1	USA300HOU_1231	1327198	1328694	+	glycerol kinase GlpK	Nucleotide transport and metabolism	A6QGJ8	Op815	CcpA	CcpA-1	USA300HOU_RS06545
215	0.081807286	USA300HOU_RS06740	NC_010079.1	USA300HOU_1270	1355135	1355710	+	hypothetical protein	Amino acid transport and metabolism	A0A0D1HWR5	Op840	CcpA	CcpA-1	USA300HOU_RS06740
216	0.044554901	acnA	NC_010079.1	USA300HOU_1283	1381078	1383783	+	aconitate hydratase AcnA	Energy production and conversion	A0A0E1VK53	Op862	Fur,CcpA	CcpA-1	USA300HOU_RS06870
217	0.08119633	sucB	NC_010079.1	USA300HOU_1347	1449841	1451109	-	dihydrolipoyllysine-residue succinyltransferase	Energy production and conversion	A0A0D6HMR8	Op900		CcpA-1	USA300HOU_RS07205
218	0.093860739	USA300HOU_RS07210	NC_010079.1	USA300HOU_1348	1451123	1453921	-	2-oxoglutarate dehydrogenase E1 component	Energy production and conversion	A0A0E0VP15	Op900		CcpA-1	USA300HOU_RS07210
219	0.0424345	USA300HOU_RS07505	NC_010079.1	USA300HOU_1405	1539287	1539487	-	hypothetical protein	No COG annotation	A0A0E0VQB9	Op930		CcpA-1	USA300HOU_RS07505
220	0.081476066	ndk	NC_010079.1	USA300HOU_1406	1539696	1540145	-	nucleoside-diphosphate kinase	Nucleotide transport and metabolism	A0A0D1HQY5	Op931		CcpA-1	USA300HOU_RS07510
221	0.088962783	USA300HOU_RS08055	NC_010079.1	USA300HOU_1509	1623598	1625247	-	alpha-glucosidase	Carbohydrate transport and metabolism	A0A0D6HJV9	Op985	MalR,CcpA	CcpA-1	USA300HOU_RS08055
222	0.09228124	USA300HOU_RS08060	NC_010079.1	USA300HOU_1510	1625263	1626282	-	LacI family DNA-binding transcriptional regulator	Transcription	A0A0D3Q857	Op985	MalR,CcpA	CcpA-1	USA300HOU_RS08060
223	0.055138221	USA300HOU_RS08195	NC_010079.1	USA300HOU_1536	1649373	1650845	-	aminomethyl-transferring glycine dehydrogenase subunit GcvPB	Amino acid transport and metabolism	A0A0D3Q7S7	Op999	Glycine	CcpA-1	USA300HOU_RS08195
224	0.05833361	USA300HOU_RS08200	NC_010079.1	USA300HOU_1537	1650838	1652184	-	aminomethyl-transferring glycine dehydrogenase subunit GcvPA	Amino acid transport and metabolism	A0A068A8X3	Op999	Glycine	CcpA-1	USA300HOU_RS08200
225	0.066200776	gcvT	NC_010079.1	USA300HOU_1538	1652204	1653295	-	glycine cleavage system aminomethyltransferase GcvT	Amino acid transport and metabolism	A0A0E0VPD8	Op999	Glycine	CcpA-1	USA300HOU_RS08205
226	0.040417642	pxpA	NC_010079.1	USA300HOU_1605	1712674	1713426	-	5-oxoprolinase subunit PxpA	Function unknown	A0A0D3Q8K2	Op1033	CcpA	CcpA-1	USA300HOU_RS08550
227	0.042363389	USA300HOU_RS08555	NC_010079.1	USA300HOU_1606	1713426	1714787	-	acetyl-CoA carboxylase biotin carboxylase subunit	Lipid transport and metabolism	A0A0E1VJ77	Op1033	CcpA	CcpA-1	USA300HOU_RS08555
228	0.043192695	USA300HOU_RS08565	NC_010079.1	USA300HOU_1608	1715252	1716262	-	biotin-dependent carboxyltransferase family protein	Amino acid transport and metabolism	A0A0D3Q842	Op1033	CcpA	CcpA-1	USA300HOU_RS08565
229	0.042655099	pxpB	NC_010079.1	USA300HOU_1609	1716252	1716986	-	5-oxoprolinase subunit PxpB	Amino acid transport and metabolism	A0A0H2WZI9	Op1033	CcpA	CcpA-1	USA300HOU_RS08570
230	0.126256347	gap	NC_010079.1	USA300HOU_1674	1788494	1789519	-	type I glyceraldehyde-3-phosphate dehydrogenase	Carbohydrate transport and metabolism	A0A0E1VIV1	Op1072		CcpA-1	USA300HOU_RS08940
231	0.061131551	icd	NC_010079.1	USA300HOU_1681	1798881	1800149	-	NADP-dependent isocitrate dehydrogenase	Energy production and conversion	A0A0D6WE47	Op1076	CcpA	CcpA-1	USA300HOU_RS08980
232	0.073021756	USA300HOU_RS08985	NC_010079.1	USA300HOU_1682	1800198	1801319	-	citrate synthase	Energy production and conversion	A0A0E0VPN6	Op1076	CcpA	CcpA-1	USA300HOU_RS08985
233	-0.051313578	pyk	NC_010079.1	USA300HOU_1684	1805353	1807110	-	pyruvate kinase	Nucleotide transport and metabolism	A0A0E1VIR3	Op1079	CcpA	CcpA-1	USA300HOU_RS09005
234	-0.04921754	pfkA	NC_010079.1	USA300HOU_1685	1807132	1808100	-	6-phosphofructokinase	Nucleotide transport and metabolism	A0A0E0VRI3	Op1079	CcpA	CcpA-1	USA300HOU_RS09010
235	0.107184476	ald	NC_010079.1	USA300HOU_1696	1820920	1822038	-	alanine dehydrogenase	Amino acid transport and metabolism	A0A0H3KDA8	Op1088	CcpA,GraS	CcpA-1	USA300HOU_RS09065
236	0.10029818	acsA	NC_010079.1	USA300HOU_1722	1849896	1851602	-	acetate--CoA ligase	Lipid transport and metabolism	A0A0D6HGM4	Op1112	CodY,CcpA	CcpA-1	USA300HOU_RS09200
237	0.082661843	USA300HOU_RS09205	NC_010079.1	USA300HOU_1723	1851771	1852403	+	hypothetical protein	Transcription	A0A0D3Q886	Op1113	CodY,CcpA	CcpA-1	USA300HOU_RS09205
238	0.073532338	USA300HOU_RS09210	NC_010079.1	USA300HOU_1724	1852428	1853597	+	acetoin utilization protein AcuC	Chromatin structure and dynamics	A0A0H2XFZ4	Op1113	CodY,CcpA	CcpA-1	USA300HOU_RS09210
239	0.125622679	USA300HOU_RS09380	NC_010079.1	USA300HOU_1756	1894547	1895548	+	proline dehydrogenase	Amino acid transport and metabolism	A0A0E0VPU8	Op1136	CcpA	CcpA-1	USA300HOU_RS09380
240	0.138602305	pckA	NC_010079.1	USA300HOU_1778	1916192	1917784	+	phosphoenolpyruvate carboxykinase (ATP)	Nucleotide transport and metabolism	A0A0D6HDY6	Op1153	CcpA	CcpA-1	USA300HOU_RS09500
241	0.078425283	USA300HOU_RS09540	NC_010079.1	USA300HOU_1786	1923725	1924375	+	calcium-binding protein	No COG annotation	A0A0H2WWL3	Op1159	WalR	CcpA-1	USA300HOU_RS09540
242	0.082280866	USA300HOU_RS09545	NC_010079.1	USA300HOU_1787	1924456	1925451	+	DUF4352 domain-containing protein	Function unknown	A0A0D6HFE6	Op1160	WalR	CcpA-1	USA300HOU_RS09545
243	0.051875815	USA300HOU_RS15900	NC_010079.1		1925527	1925682	+	hypothetical protein	No COG annotation	UPI0000696C74	Op1161		CcpA-1	USA300HOU_RS15900
244	0.05725846	USA300HOU_RS09550	NC_010079.1	USA300HOU_1788	1925683	1926153	+	hypothetical protein	No COG annotation	A0A5A8VD58	Op1162		CcpA-1	USA300HOU_RS09550
245	0.047986165	USA300HOU_RS09555	NC_010079.1	USA300HOU_1789	1926194	1926538	+	DUF3969 family protein	Function unknown	A0A0D3Q8W2	Op1162		CcpA-1	USA300HOU_RS09555
246	0.040715911	USA300HOU_RS09560	NC_010079.1	USA300HOU_1790	1926636	1927187	+	hypothetical protein	No COG annotation	A0A0D6HFX3	Op1163	Genomic Island 8	CcpA-1	USA300HOU_RS09560
247	0.058149362	fumC	NC_010079.1	USA300HOU_1845	1984961	1986346	-	class II fumarate hydratase	Energy production and conversion	A0A0D6HCQ6	Op1202		CcpA-1	USA300HOU_RS09890
248	0.059648399	USA300HOU_RS10410	NC_010079.1	USA300HOU_1918	2063109	2064671	-	SLC13 family permease	Inorganic ion transport and metabolism	A0A1K8JVI9	Op1250	CcpA	CcpA-1	USA300HOU_RS10410
249	0.04651169	USA300HOU_RS10995	NC_010079.1	USA300HOU_2039	2153293	2154243	-	LacI family DNA-binding transcriptional regulator	Transcription	A0A0D6H9Y0	Op1320	CcpA	CcpA-1	USA300HOU_RS10995
250	0.043795584	USA300HOU_RS11525	NC_010079.1	USA300HOU_2124	2252716	2253066	-	membrane protein	Function unknown	A0A0E0VS65	Op1372		CcpA-1	USA300HOU_RS11525
251	0.070286932	USA300HOU_RS11530	NC_010079.1	USA300HOU_2125	2253080	2254381	-	pyrimidine-nucleoside phosphorylase	Nucleotide transport and metabolism	A0A0H3K9S0	Op1372		CcpA-1	USA300HOU_RS11530
252	0.049329382	deoC	NC_010079.1	USA300HOU_2126	2254660	2255322	-	deoxyribose-phosphate aldolase	Nucleotide transport and metabolism	A0A0H2XFP3	Op1373	CcpA	CcpA-1	USA300HOU_RS11540
253	0.079608932	rocF	NC_010079.1	USA300HOU_2154	2289678	2290586	-	arginase	Amino acid transport and metabolism	A0A0E1VMH6	Op1392	CcpA,Genomic Island 10	CcpA-1	USA300HOU_RS11670
254	0.129491555	USA300HOU_RS11765	NC_010079.1	USA300HOU_2164	2305874	2306134	+	hypothetical protein	No COG annotation	A0A077W170	Op1402	CcpA	CcpA-1	USA300HOU_RS11765
255	0.115987922	USA300HOU_RS12575	NC_010079.1	USA300HOU_2303	2440105	2441709	-	PTS transporter subunit EIIC	Carbohydrate transport and metabolism	A0A0D6H280	Op1494	GlvR,CcpA	CcpA-1	USA300HOU_RS12575
256	0.051185842	hutU	NC_010079.1	USA300HOU_2311	2449756	2451417	-	urocanate hydratase	Amino acid transport and metabolism	A0A0E1VQ99	Op1501	HutR,CcpA	CcpA-1	USA300HOU_RS12615
257	0.045504239	gltS	NC_010079.1	USA300HOU_2326	2463496	2464704	+	sodium/glutamate symporter	Inorganic ion transport and metabolism	A0A0E1VQB5	Op1512	CcpA	CcpA-1	USA300HOU_RS12685
258	0.075095145	USA300HOU_RS12875	NC_010079.1	USA300HOU_2363	2499606	2499989	+	YbgA family protein	Function unknown	A0A0D3QAR4	Op1540		CcpA-1	USA300HOU_RS12875
259	0.045761512	hlgA	NC_010079.1	USA300HOU_2402	2542277	2543206	+	bi-component gamma-hemolysin HlgAB subunit A	Function unknown	A0A0H2XIG9	Op1571	WalR	CcpA-1	USA300HOU_RS13095
260	0.127084082	USA300HOU_RS13205	NC_010079.1	USA300HOU_2424	2562326	2563735	+	amino acid permease	Amino acid transport and metabolism	A0A0E0VTT3	Op1586		CcpA-1	USA300HOU_RS13205
261	0.045689782	USA300HOU_RS13570	NC_010079.1	USA300HOU_2492	2636416	2637774	-	gluconate permease	Amino acid transport and metabolism	A0A0E0VRY7	Op1633	GntR,CcpA	CcpA-1	USA300HOU_RS13570
262	0.056726417	gntK	NC_010079.1	USA300HOU_2493	2637891	2639444	-	gluconokinase	Carbohydrate transport and metabolism	A0A0D6GX51	Op1634	GntR,CcpA	CcpA-1	USA300HOU_RS13575
263	0.066766313	USA300HOU_RS13580	NC_010079.1	USA300HOU_2494	2639468	2640148	-	GntR family transcriptional regulator	Transcription	A0A0H2WY64	Op1634	GntR,CcpA	CcpA-1	USA300HOU_RS13580
264	0.117756436	USA300HOU_RS13605	NC_010079.1	USA300HOU_2499	2645010	2646287	-	MFS transporter	Carbohydrate transport and metabolism	A0A0E0VU14	Op1639	CcpA,GraS	CcpA-1	USA300HOU_RS13605
265	0.116995189	USA300HOU_RS13640	NC_010079.1	USA300HOU_2505	2651430	2653394	+	fructose-1%2C6-bisphosphatase	Carbohydrate transport and metabolism	A0A0D3QB94	Op1643	CcpA	CcpA-1	USA300HOU_RS13640
266	0.050778829	USA300HOU_RS13690	NC_010079.1	USA300HOU_2514	2660807	2661607	-	HAD family hydrolase	Function unknown	A0A0E7PWL2	Op1651		CcpA-1	USA300HOU_RS13690
267	0.044157308	USA300HOU_RS13735	NC_010079.1	USA300HOU_2523	2667148	2668143	-	PTS fructose transporter subunit IIC	Function unknown	A0A2G8XKU1	Op1656	CcpA	CcpA-1	USA300HOU_RS13735
268	0.101060053	USA300HOU_RS13860	NC_010079.1	USA300HOU_2548	2693406	2693573	-	hypothetical protein	No COG annotation	A0A0H2X0M3	Op1678		CcpA-1	USA300HOU_RS13860
269	0.131359864	pruA	NC_010079.1	USA300HOU_2549	2693685	2695229	-	L-glutamate gamma-semialdehyde dehydrogenase	Energy production and conversion	A0A0E1XCS2	Op1679	CcpA	CcpA-1	USA300HOU_RS13865
270	0.049994156	USA300HOU_RS14350	NC_010079.1	USA300HOU_2640	2787694	2789568	+	BglG family transcription antiterminator	Carbohydrate transport and metabolism	A0A0D3QBD9	Op1752	CcpA	CcpA-1	USA300HOU_RS14350
271	0.127028151	lip1	NC_010079.1	USA300HOU_2671	2830619	2832661	-	YSIRK domain-containing triacylglycerol lipase Lip1	Cell cycle control, cell division, chromosome partitioning	A0A0H2XG41	Op1769	CcpA	CcpA-1	USA300HOU_RS14500
272	0.098283517	USA300HOU_RS14590	NC_010079.1	USA300HOU_2690	2847840	2848811	-	SMP-30/gluconolactonase/LRE family protein	Carbohydrate transport and metabolism	A0A0H3KAY0	Op1777	CcpA,VraR,VraS2	CcpA-1	USA300HOU_RS14590
273	0.269090682	mecA	NC_010079.1	USA300HOU_0031	39127	41136	-	PBP2a family beta-lactam-resistant peptidoglycan transpeptidase MecA	Cell wall/membrane/envelope biogenesis	A0A141HMH7	Op19	MecI	Beta Lactam Resistance	USA300HOU_RS00160
274	0.151171871	USA300HOU_RS00165	NC_010079.1	USA300HOU_0032	41233	42219	+	beta-lactam sensor/signal transducer MecR1	Transcription	A0A0E1VB21	Op20		Beta Lactam Resistance	USA300HOU_RS00165
275	0.137891385	USA300HOU_RS00170	NC_010079.1	USA300HOU_0033	42191	42451	+	DUF3387 domain-containing protein	Transcription	A0A0E1VD57	Op21		Beta Lactam Resistance	USA300HOU_RS00170
276	0.508858518	blaZ	NC_010063.1	USA300HOU_pUSA300HOUMR0011	7916	8761	-	penicillin-hydrolyzing class A beta-lactamase BlaZ	Defense mechanisms	D2J789	Op1814		Beta Lactam Resistance	USA300HOU_RS14765
277	0.217731319	blaR1	NC_010063.1	USA300HOU_pUSA300HOUMR0012	8868	10625	+	beta-lactam sensor/signal transducer BlaR1	Transcription	A0A0H3JNN4	Op1815		Beta Lactam Resistance	USA300HOU_RS14770
278	0.226158786	blaI	NC_010063.1	USA300HOU_pUSA300HOUMR0013	10615	10995	+	penicillinase repressor BlaI	Transcription	A0A0H3JS94	Op1815		Beta Lactam Resistance	USA300HOU_RS14775
279	0.213267904	USA300HOU_RS04180	NC_010079.1	USA300HOU_0801	856229	857242	+	sugar-binding transcriptional regulator	Transcription	A0A0E0VMG4	Op530	CggR	CggR	USA300HOU_RS04180
280	0.202246726	gap	NC_010079.1	USA300HOU_0802	857295	858305	+	type I glyceraldehyde-3-phosphate dehydrogenase	Carbohydrate transport and metabolism	A0A0E0VNZ9	Op531	CggR	CggR	USA300HOU_RS04185
281	0.214192274	USA300HOU_RS04190	NC_010079.1	USA300HOU_0803	858444	859634	+	phosphoglycerate kinase	Nucleotide transport and metabolism	A0A0E1VLF9	Op532	CggR	CggR	USA300HOU_RS04190
282	0.209192747	USA300HOU_RS04195	NC_010079.1	USA300HOU_0804	859756	860517	+	triose-phosphate isomerase	Carbohydrate transport and metabolism	A0A0E1X7F9	Op532	CggR	CggR	USA300HOU_RS04195
283	0.211202692	USA300HOU_RS04200	NC_010079.1	USA300HOU_0805	860520	862037	+	2%2C3-bisphosphoglycerate-independent phosphoglycerate mutase	Carbohydrate transport and metabolism	A0A0E0VNL1	Op532	CggR	CggR	USA300HOU_RS04200
284	0.359141355	USA300HOU_RS13320	NC_010079.1	USA300HOU_2446	2587080	2587346	-	Txe/YoeB family addiction module toxin	Function unknown	A0A0H2WZR8	Op1601		TA system	USA300HOU_RS13320
285	0.364851802	USA300HOU_RS13325	NC_010079.1	USA300HOU_2447	2587346	2587603	-	type II toxin-antitoxin system Phd/YefM family antitoxin	Cell cycle control, cell division, chromosome partitioning	A0A0H2X0J9	Op1601		TA system	USA300HOU_RS13325
286	0.119443656	USA300HOU_RS01180	NC_010079.1	USA300HOU_0239	268309	268416	-	hypothetical protein	No COG annotation	A0A2C9TVS3	Op152		FadR	USA300HOU_RS01180
287	0.211229236	USA300HOU_RS01190	NC_010079.1	USA300HOU_0240	268730	269914	-	thiolase family protein	Lipid transport and metabolism	A0A0H2WZZ9	Op153	CcpA	FadR	USA300HOU_RS01190
288	0.214511024	USA300HOU_RS01195	NC_010079.1	USA300HOU_0241	269944	272205	-	3-hydroxyacyl-CoA dehydrogenase/enoyl-CoA hydratase family protein	Lipid transport and metabolism	A0A0H2WZW7	Op153	CcpA	FadR	USA300HOU_RS01195
289	0.226687218	USA300HOU_RS01200	NC_010079.1	USA300HOU_0242	272391	273602	-	glutaryl-CoA dehydrogenase	Lipid transport and metabolism	A0A0H2X0U5	Op154	CcpA	FadR	USA300HOU_RS01200
290	0.206493932	USA300HOU_RS01205	NC_010079.1	USA300HOU_0243	273714	275219	-	acyl--CoA ligase	Lipid transport and metabolism	A0A0H2X0A3	Op155	CcpA	FadR	USA300HOU_RS01205
291	0.196689971	USA300HOU_RS01210	NC_010079.1	USA300HOU_0244	275245	276822	-	acyl CoA:acetate/3-ketoacid CoA transferase	Lipid transport and metabolism	A0A0E1VWB0	Op155	CcpA	FadR	USA300HOU_RS01210
292	0.092798066	farE	NC_010079.1	USA300HOU_2546	2690147	2692636	-	fatty acid efflux MMPL transporter FarE	Function unknown	A0A0H2X034	Op1676		FadR	USA300HOU_RS13850
293	0.63458529	USA300HOU_RS03490	NC_010079.1	USA300HOU_0666	720645	720737	+	hypothetical protein	No COG annotation	A0A0D1IF32	Op438		SG_1	USA300HOU_RS03490
294	0.117585781	USA300HOU_RS10430	NC_010079.1	USA300HOU_1922	2068082	2068255	-	hypothetical protein	No COG annotation	A0A0H2WWR6	Op1254		SG_1	USA300HOU_RS10430
295	0.116248355	USA300HOU_RS13720	NC_010079.1	USA300HOU_2520	2665435	2665533	-	hypothetical protein	No COG annotation	A0A0H2WX74	Op1656		SG_1	USA300HOU_RS13720
296	0.093351543	USA300HOU_RS07805	NC_010079.1	USA300HOU_1460	1591769	1591969	-	DUF1514 family protein	No COG annotation	A0A0H2XFK4	Op961	Genomic Island 6	SG_2	USA300HOU_RS07805
297	-0.121664731	USA300HOU_RS07860	NC_010079.1	USA300HOU_1471	1594746	1595147	-	PVL family protein	Function unknown	A0A0E8GLR9	Op962	Genomic Island 6	SG_2	USA300HOU_RS07860
298	0.606836406	USA300HOU_RS09800	NC_010079.1	USA300HOU_1826	1966892	1967002	-	hypothetical protein	No COG annotation	A0A0H2WXG8	Op1188		SG_2	USA300HOU_RS09800
299	-0.101269197	USA300HOU_RS10310	NC_010079.1	USA300HOU_1899	2041500	2041646	-	hypothetical protein	No COG annotation	A0A0H2X3P2	Op1240		SG_2	USA300HOU_RS10310
300	-0.097725711	USA300HOU_RS10700	NC_010079.1	USA300HOU_1976	2111630	2111779	-	transcriptional activator RinB	Function unknown	A0A0E0VSB0	Op1287	Genomic Island 9	SG_2	USA300HOU_RS10700
301	-0.098284554	USA300HOU_RS13275	NC_010079.1	USA300HOU_2438	2577606	2577725	-	hypothetical protein	No COG annotation	A0A0H2X0I6	Op1594		SG_2	USA300HOU_RS13275
302	0.084365499	USA300HOU_RS14165	NC_010079.1	USA300HOU_2607	2752972	2753067	+	hypothetical protein	No COG annotation	A0A0H2WZM2	Op1724		SG_2	USA300HOU_RS14165
303	0.083264786	USA300HOU_RS00510	NC_010079.1	USA300HOU_0108	108935	109921	+	phosphatidylinositol-specific phospholipase C	Intracellular trafficking, secretion, and vesicular transport	A0A0D6GL09	Op75		Rex-1	USA300HOU_RS00510
304	0.078149861	USA300HOU_RS00555	NC_010079.1	USA300HOU_0117	120932	122707	-	oleate hydratase	Function unknown	A0A0D6GJV1	Op83		Rex-1	USA300HOU_RS00555
305	-0.069836414	USA300HOU_RS00575	NC_010079.1	USA300HOU_0121	126188	127780	+	L-lactate permease	Energy production and conversion	A0A0H2X0M7	Op87		Rex-1	USA300HOU_RS00575
306	0.128683426	adhE	NC_010079.1	USA300HOU_0162	171101	173710	+	bifunctional acetaldehyde-CoA/alcohol dehydrogenase	Energy production and conversion	A0A0D6GK98	Op112	Rex	Rex-1	USA300HOU_RS00795
307	-0.068956232	USA300HOU_RS00935	NC_010079.1	USA300HOU_0190	200502	201527	+	NAD-dependent formate dehydrogenase	Energy production and conversion	A0A0H2WXT0	Op123		Rex-1	USA300HOU_RS00935
308	0.183832683	pflB	NC_010079.1	USA300HOU_0233	260474	262723	+	formate C-acetyltransferase	Energy production and conversion	A0A0H3K6G9	Op148	Rex,CcpA	Rex-1	USA300HOU_RS01150
309	0.217212061	pflA	NC_010079.1	USA300HOU_0234	262746	263501	+	pyruvate formate lyase-activating protein	Coenzyme transport and metabolism	A0A0D1EST2	Op148	Rex,CcpA,WalR	Rex-1	USA300HOU_RS01155
310	0.078555568	USA300HOU_RS01220	NC_010079.1	USA300HOU_0246	278719	280131	-	ABC transporter substrate-binding protein	Amino acid transport and metabolism	A0A2Y9TTU6	Op157		Rex-1	USA300HOU_RS01220
311	0.10003997	USA300HOU_RS01225	NC_010079.1	USA300HOU_0247	280392	280748	-	DUF488 domain-containing protein	Function unknown	A0A0D1HYP3	Op158		Rex-1	USA300HOU_RS01225
312	0.151133514	USA300HOU_RS01230	NC_010079.1	USA300HOU_0248	280905	281078	-	hypothetical protein	No COG annotation	A0A0H2X0A7	Op159		Rex-1	USA300HOU_RS01230
313	0.138082725	USA300HOU_RS01235	NC_010079.1	USA300HOU_0249	281104	282249	-	nitric oxide dioxygenase	Energy production and conversion	A0A0D6FS79	Op159	Rex	Rex-1	USA300HOU_RS01235
314	0.128723668	scdA	NC_010079.1	USA300HOU_0270	305075	305749	+	iron-sulfur cluster repair di-iron protein ScdA	Cell cycle control, cell division, chromosome partitioning	A0A0D3Q3Y4	Op171		Rex-1	USA300HOU_RS01345
315	0.112603758	adhP	NC_010079.1	USA300HOU_0610	668016	669026	+	alcohol dehydrogenase AdhP	Energy production and conversion	A0A0D1FYS9	Op405	Rex	Rex-1	USA300HOU_RS03215
316	0.109676386	USA300HOU_RS05410	NC_010079.1	USA300HOU_1028	1094849	1096210	+	cytochrome ubiquinol oxidase subunit I	Energy production and conversion	A0A0E0VMU8	Op685		Rex-1	USA300HOU_RS05410
317	0.109070598	USA300HOU_RS05415	NC_010079.1	USA300HOU_1029	1096207	1097226	+	cytochrome d ubiquinol oxidase subunit II	Energy production and conversion	A0A0D6GIH1	Op685		Rex-1	USA300HOU_RS05415
318	0.087634396	argF	NC_010079.1	USA300HOU_1106	1175525	1176526	+	ornithine carbamoyltransferase	Amino acid transport and metabolism	A0A0H2XHH2	Op743		Rex-1	USA300HOU_RS05860
319	0.073684014	arcC	NC_010079.1	USA300HOU_1107	1176549	1177481	+	carbamate kinase	Amino acid transport and metabolism	A0A0H3KCA5	Op743		Rex-1	USA300HOU_RS05865
320	0.164462398	norB	NC_010079.1	USA300HOU_1373	1502421	1503812	-	multidrug efflux MFS transporter NorB	Amino acid transport and metabolism	A0A266CMK0	Op913		Rex-1	USA300HOU_RS07345
321	0.205938283	USA300HOU_RS07350	NC_010079.1	USA300HOU_1374	1503969	1505291	-	amino acid permease	Amino acid transport and metabolism	A0A0E0VNX2	Op914	CodY,WalR	Rex-1	USA300HOU_RS07350
322	0.1793538	tdcB	NC_010079.1	USA300HOU_1375	1505322	1506362	-	bifunctional threonine ammonia-lyase/L-serine ammonia-lyase TdcB	Amino acid transport and metabolism	A0A0E0VQ87	Op914	CodY,WalR	Rex-1	USA300HOU_RS07355
323	0.151360379	ald	NC_010079.1	USA300HOU_1376	1506457	1507575	-	alanine dehydrogenase	Energy production and conversion	A0A0D6GYJ2	Op915	Rex	Rex-1	USA300HOU_RS07360
324	0.111812606	USA300HOU_RS07375	NC_010079.1	USA300HOU_1379	1512692	1514032	+	PepSY domain-containing protein	Function unknown	A0A0H2XFR3	Op917		Rex-1	USA300HOU_RS07375
325	0.066616905	USA300HOU_RS10395	NC_010079.1	USA300HOU_1916	2061029	2062105	+	nitric oxide synthase oxygenase	Energy production and conversion	A0A0E1VP52	Op1248		Rex-1	USA300HOU_RS10395
326	0.061756413	USA300HOU_RS10400	NC_010079.1	USA300HOU_1917	2062125	2062919	+	prephenate dehydratase	Amino acid transport and metabolism	A0A0E7Y8C1	Op1248		Rex-1	USA300HOU_RS10400
327	0.059683169	USA300HOU_RS11555	NC_010079.1	USA300HOU_2129	2257111	2257524	-	thiol-disulfide oxidoreductase DCC family protein	Function unknown	A0A0H2WZ88	Op1376		Rex-1	USA300HOU_RS11555
328	0.072114814	USA300HOU_RS12845	NC_010079.1	USA300HOU_2357	2494206	2494637	-	DUF2871 domain-containing protein	Function unknown	A0A0D1HP34	Op1535		Rex-1	USA300HOU_RS12845
329	0.073981775	USA300HOU_RS12990	NC_010079.1	USA300HOU_2385	2526427	2527251	-	formate/nitrite transporter family protein	Inorganic ion transport and metabolism	A0A077UL01	Op1556		Rex-1	USA300HOU_RS12990
330	0.1260503	USA300HOU_RS12995	NC_010079.1		2527468	2527650	-	hypothetical protein	No COG annotation	A0A0D3QAT6	Op1557		Rex-1	USA300HOU_RS12995
331	0.06889676	USA300HOU_RS13255	NC_010079.1	USA300HOU_2434	2573768	2574463	-	ABC transporter permease	Inorganic ion transport and metabolism	A0A0E0VT52	Op1593	CodY	Rex-1	USA300HOU_RS13255
332	0.078991524	USA300HOU_RS13260	NC_010079.1	USA300HOU_2435	2574463	2575404	-	osmoprotectant ABC transporter substrate-binding protein	Cell wall/membrane/envelope biogenesis	A0A0D3QAE7	Op1593	CodY	Rex-1	USA300HOU_RS13260
333	0.077483247	USA300HOU_RS13265	NC_010079.1	USA300HOU_2436	2575421	2576056	-	ABC transporter permease	Inorganic ion transport and metabolism	A0A0E1VQ41	Op1593	CodY	Rex-1	USA300HOU_RS13265
334	0.088966195	USA300HOU_RS13270	NC_010079.1	USA300HOU_2437	2576053	2577279	-	ABC transporter ATP-binding protein	Inorganic ion transport and metabolism	A0A0H2XHM3	Op1593	CodY	Rex-1	USA300HOU_RS13270
335	0.086507255	USA300HOU_RS13450	NC_010079.1	USA300HOU_2471	2608979	2609170	-	hypothetical protein	No COG annotation	A0A0D1GRP6	Op1616	Rex	Rex-1	USA300HOU_RS13450
336	0.118418278	USA300HOU_RS13830	NC_010079.1	USA300HOU_2542	2685341	2687446	+	ATP-dependent Clp protease ATP-binding subunit	PostXtranslational modification, protein turnover, and chaperones	A0A0D3QAW4	Op1674	WalR	Rex-1	USA300HOU_RS13830
337	0.07172596	USA300HOU_RS14100	NC_010079.1		2737864	2738823	-	L-lactate dehydrogenase	Energy production and conversion	A0A077W0Q6	Op1712		Rex-1	USA300HOU_RS14100
338	0.172652871	nrdG	NC_010079.1	USA300HOU_2613	2756998	2757534	-	anaerobic ribonucleoside-triphosphate reductase activating protein	PostXtranslational modification, protein turnover, and chaperones	A0A0D6GRR4	Op1730	NrdR	Rex-1	USA300HOU_RS14195
339	0.165344615	nrdD	NC_010079.1	USA300HOU_2614	2757531	2759381	-	anaerobic ribonucleoside-triphosphate reductase	Nucleotide transport and metabolism	A0A0E1VMM4	Op1730	NrdR	Rex-1	USA300HOU_RS14200
340	0.111110222	USA300HOU_RS14690	NC_010079.1	USA300HOU_2710	2865785	2866180	-	DUF3147 family protein	Function unknown	A0A0E1VMA7	Op1796		Rex-1	USA300HOU_RS14690
341	0.123793341	USA300HOU_RS14695	NC_010079.1	USA300HOU_2711	2866248	2866601	-	DUF3147 family protein	Function unknown	A0A077UI53	Op1797		Rex-1	USA300HOU_RS14695
342	0.248491151	USA300HOU_RS06540	NC_010079.1	USA300HOU_1230	1326251	1327069	+	aquaporin family protein	Carbohydrate transport and metabolism	A0A0E1VJZ3	Op814	CcpA	GlpR	USA300HOU_RS06540
343	0.2014777	glpK	NC_010079.1	USA300HOU_1231	1327198	1328694	+	glycerol kinase GlpK	Nucleotide transport and metabolism	A6QGJ8	Op815	CcpA	GlpR	USA300HOU_RS06545
344	0.422322184	USA300HOU_RS06550	NC_010079.1	USA300HOU_1232	1328852	1330525	+	glycerol-3-phosphate dehydrogenase/oxidase	Energy production and conversion	A0A0D6GSN2	Op816	CcpA	GlpR	USA300HOU_RS06550
345	0.133085162	USA300HOU_RS11350	NC_010079.1		2220481	2220573	-	hypothetical protein	No COG annotation	A0A2C9TTM1	Op1355		GlpR	USA300HOU_RS11350
346	0.112342598	USA300HOU_RS07610	NC_010079.1	USA300HOU_1423	1555410	1555955	-	ECF transporter S component	Intracellular trafficking, secretion, and vesicular transport	A0A0H2WWS7	Op944	FMN	FMN	USA300HOU_RS07610
347	0.136556675	USA300HOU_RS09375	NC_010079.1		1894316	1894435	-	hypothetical protein	No COG annotation	A0A0H2WZ15	Op1135		FMN	USA300HOU_RS09375
348	0.374649589	USA300HOU_RS09385	NC_010079.1	USA300HOU_1757	1895670	1896134	-	6%2C7-dimethyl-8-ribityllumazine synthase	Coenzyme transport and metabolism	A0A0E1VGE7	Op1137	FMN	FMN	USA300HOU_RS09385
349	0.398755426	ribB	NC_010079.1	USA300HOU_1758	1896147	1897328	-	3%2C4-dihydroxy-2-butanone-4-phosphate synthase	Coenzyme transport and metabolism	A0A0D6HB31	Op1137	FMN	FMN	USA300HOU_RS09390
350	0.410532149	USA300HOU_RS09395	NC_010079.1	USA300HOU_1759	1897339	1897971	-	riboflavin synthase	Coenzyme transport and metabolism	A0A0E0VRQ8	Op1137	FMN	FMN	USA300HOU_RS09395
351	0.362753422	ribD	NC_010079.1	USA300HOU_1760	1897978	1899009	-	bifunctional diaminohydroxyphosphoribosylaminopyrimidine deaminase/5-amino-6-(5-phosphoribosylamino)uracil reductase RibD	Coenzyme transport and metabolism	A0A2G4VG13	Op1137	FMN	FMN	USA300HOU_RS09400
352	0.181266506	USA300HOU_RS14300	NC_010079.1	USA300HOU_2631	2777535	2778239	-	Crp/Fnr family transcriptional regulator	Transcription	A0A0D3QB43	Op1745	Rex,CcpA,ArgR,ArcR	ArcR	USA300HOU_RS14300
353	0.191019249	arcC	NC_010079.1	USA300HOU_2632	2778338	2779279	-	carbamate kinase	Amino acid transport and metabolism	A0A1K9CZ43	Op1746	Rex,CcpA,ArgR,ArcR	ArcR	USA300HOU_RS14305
354	0.239077529	arcD	NC_010079.1	USA300HOU_2633	2779296	2780726	-	arginine-ornithine antiporter	Amino acid transport and metabolism	A0A0H2WZL4	Op1746	Rex,CcpA,ArgR,ArcR	ArcR	USA300HOU_RS14310
355	0.251766801	argF	NC_010079.1	USA300HOU_2634	2780817	2781827	-	ornithine carbamoyltransferase	Amino acid transport and metabolism	A0A0E1VWZ0	Op1747	Rex,CcpA,ArgR,ArcR	ArcR	USA300HOU_RS14315
356	0.260113988	arcA	NC_010079.1	USA300HOU_2635	2781860	2783095	-	arginine deiminase	Amino acid transport and metabolism	A0A0H2XJ80	Op1747	Rex,CcpA,ArgR,ArcR	ArcR	USA300HOU_RS14320
357	0.114550882	pyrR	NC_010079.1	USA300HOU_1136	1207495	1208022	+	bifunctional pyr operon transcriptional regulator/uracil phosphoribosyltransferase PyrR	Nucleotide transport and metabolism	A0A0E0VPK0	Op762		PyrR	USA300HOU_RS06020
358	0.288517942	USA300HOU_RS06025	NC_010079.1	USA300HOU_1137	1208240	1209547	+	uracil permease	Nucleotide transport and metabolism	A0A0E1VKA3	Op763	PyrR	PyrR	USA300HOU_RS06025
359	0.315299366	USA300HOU_RS06030	NC_010079.1	USA300HOU_1138	1209575	1210456	+	aspartate carbamoyltransferase catalytic subunit	Nucleotide transport and metabolism	A0A0D1HIF4	Op763	PyrR,WalR	PyrR	USA300HOU_RS06030
360	0.317044411	USA300HOU_RS06035	NC_010079.1	USA300HOU_1139	1210474	1211748	+	dihydroorotase	Nucleotide transport and metabolism	A0A0H2XIA8	Op763	PyrR,WalR	PyrR	USA300HOU_RS06035
361	0.322720389	carA	NC_010079.1	USA300HOU_1140	1211750	1212850	+	glutamine-hydrolyzing carbamoyl-phosphate synthase small subunit	Nucleotide transport and metabolism	A0A0E1VK79	Op763	PyrR,WalR	PyrR	USA300HOU_RS06040
362	0.323905504	carB	NC_010079.1	USA300HOU_1141	1212843	1216016	+	carbamoyl-phosphate synthase large subunit	Nucleotide transport and metabolism	A6QGA4	Op763	PyrR,WalR	PyrR	USA300HOU_RS06045
363	0.314644929	pyrF	NC_010079.1	USA300HOU_1142	1216126	1216818	+	orotidine-5'-phosphate decarboxylase	Nucleotide transport and metabolism	A0A2C9TUQ5	Op763	PyrR,WalR	PyrR	USA300HOU_RS06050
364	0.300363506	USA300HOU_RS06055	NC_010079.1	USA300HOU_1143	1216818	1217429	+	orotate phosphoribosyltransferase	Nucleotide transport and metabolism	A0A0D6HRB0	Op763	PyrR,WalR	PyrR	USA300HOU_RS06055
365	0.230029567	USA300HOU_RS06060	NC_010079.1	USA300HOU_1144	1217459	1217671	+	hypothetical protein	No COG annotation	A0A0E7KPZ9	Op763	PyrR	PyrR	USA300HOU_RS06060
366	0.107658773	USA300HOU_RS00380	NC_010079.1	USA300HOU_0081	83586	84353	+	ABC transporter ATP-binding protein	Amino acid transport and metabolism	A0A0H2XE30	Op55		scfm2 artefact	USA300HOU_RS00380
367	0.073989343	USA300HOU_RS01610	NC_010079.1	USA300HOU_0322	353190	353564	+	DUF4467 domain-containing protein	Function unknown	A0A0H2WXW6	Op199		scfm2 artefact	USA300HOU_RS01610
368	0.096316961	USA300HOU_RS02490	NC_010079.1	USA300HOU_0488	524308	524556	+	GIY-YIG nuclease family protein	Replication, recombination and repair	A0A0E0VN30	Op316		scfm2 artefact	USA300HOU_RS02490
369	0.075798703	USA300HOU_RS03100	NC_010079.1	USA300HOU_0586	650407	650748	+	DUF1450 domain-containing protein	Function unknown	A0A5A8VIZ8	Op390		scfm2 artefact	USA300HOU_RS03100
370	0.084614337	USA300HOU_RS03760	NC_010079.1	USA300HOU_0719	769706	770158	+	hypothetical protein	No COG annotation	A0A0D1IUM4	Op476	WalR	scfm2 artefact	USA300HOU_RS03760
371	0.115730713	queD	NC_010079.1	USA300HOU_0734	784667	785086	-	6-carboxytetrahydropterin synthase QueD	Coenzyme transport and metabolism	A0A0E1XHZ0	Op487	PreQ1	scfm2 artefact	USA300HOU_RS03840
372	0.074033134	USA300HOU_RS04025	NC_010079.1	USA300HOU_0771	822352	822846	-	threonine/serine exporter family protein	Function unknown	A0A0E0VM33	Op509		scfm2 artefact	USA300HOU_RS04025
373	0.099844624	USA300HOU_RS04040	NC_010079.1	USA300HOU_0774	825209	826264	+	undecaprenyl/decaprenyl-phosphate alpha-N-acetylglucosaminyl 1-phosphate transferase	Cell wall/membrane/envelope biogenesis	A0A0E1X9T1	Op511		scfm2 artefact	USA300HOU_RS04040
374	0.074817479	USA300HOU_RS04675	NC_010079.1	USA300HOU_0903	939110	940426	+	Na+/H+ antiporter family protein	Function unknown	A0A0H2XHJ2	Op595	HisR	scfm2 artefact	USA300HOU_RS04675
375	0.080328057	USA300HOU_RS04870	NC_010079.1	USA300HOU_0940	984750	984935	-	YjzD family protein	Function unknown	A0A0E0VMH4	Op620		scfm2 artefact	USA300HOU_RS04870
376	0.07461358	fabF	NC_010079.1	USA300HOU_0942	986183	987427	+	beta-ketoacyl-ACP synthase II	Lipid transport and metabolism	A0A0E8G9V2	Op621	FapR	scfm2 artefact	USA300HOU_RS04880
377	0.11585188	USA300HOU_RS05540	NC_010079.1	USA300HOU_1048	1119721	1119888	-	YlaI family protein	Function unknown	A0A0D1IWZ6	Op701		scfm2 artefact	USA300HOU_RS05540
378	0.083299072	USA300HOU_RS05820	NC_010079.1	USA300HOU_1098	1169604	1169837	-	hypothetical protein	No COG annotation	A0A0H2WVT0	Op737		scfm2 artefact	USA300HOU_RS05820
379	0.100693567	gndA	NC_010079.1	USA300HOU_1512	1627066	1628472	-	NADP-dependent phosphogluconate dehydrogenase	Carbohydrate transport and metabolism	A0A0E0VQG2	Op986		scfm2 artefact	USA300HOU_RS08075
380	0.073275791	USA300HOU_RS09355	NC_010079.1	USA300HOU_1753	1891506	1891907	-	MarR family transcriptional regulator	Transcription	A0A4U9YH96	Op1133		scfm2 artefact	USA300HOU_RS09355
381	0.091019114	hemH	NC_010079.1	USA300HOU_1824	1964884	1965807	-	ferrochelatase	Coenzyme transport and metabolism	A0A0E1VIG0	Op1188	PerR	scfm2 artefact	USA300HOU_RS09790
382	0.073672864	USA300HOU_RS11775	NC_010079.1	USA300HOU_2167	2307872	2308840	-	iron chelate uptake ABC transporter family permease subunit	Inorganic ion transport and metabolism	A0A0D6HH31	Op1404	Fur	scfm2 artefact	USA300HOU_RS11775
383	0.074878733	USA300HOU_RS12835	NC_010079.1	USA300HOU_2355	2492940	2493974	-	NAD(P)/FAD-dependent oxidoreductase	Energy production and conversion	A0A1Q4GXS1	Op1534		scfm2 artefact	USA300HOU_RS12835
384	0.08272124	USA300HOU_RS13150	NC_010079.1	USA300HOU_2412	2551508	2553241	-	ABC transporter ATP-binding protein	Defense mechanisms	A0A0D6GZT9	Op1577		scfm2 artefact	USA300HOU_RS13150
385	0.078709832	USA300HOU_RS14145	NC_010079.1	USA300HOU_2603	2748229	2748672	-	antibiotic biosynthesis monooxygenase	Function unknown	A0A0H2X080	Op1720	SigB,WalR	scfm2 artefact	USA300HOU_RS14145
386	0.074235707	USA300HOU_RS14895	NC_012417.1	USA300HOU_pUSA10HOUMR0003	1579	1767	+	hypothetical protein	No COG annotation	D2J979	Op1804		SG_3	USA300HOU_RS14895
387	0.073893622	USA300HOU_RS00200	NC_010079.1	USA300HOU_0040	47542	48891	-	recombinase family protein	Replication, recombination and repair	A0A0H2XI73	Op24		SG_3	USA300HOU_RS00200
388	0.042831194	cstB	NC_010079.1		54926	56244	-	persulfide dioxygenase-sulfurtransferase CstB	Inorganic ion transport and metabolism		Op28	Genomic Island 1	SG_3	USA300HOU_RS00230
389	0.080782911	USA300HOU_RS00285	NC_010079.1	USA300HOU_0061	65661	66164	-	DUF1643 domain-containing protein	Defense mechanisms	A0A0H2XIG0	Op42	Genomic Island 1	SG_3	USA300HOU_RS00285
390	0.042741421	USA300HOU_RS00300	NC_010079.1		67736	68736	+	IS3 family transposase	Replication, recombination and repair		Op45	Genomic Island 1	SG_3	USA300HOU_RS00300
391	0.064663396	arcA	NC_010079.1	USA300HOU_0070	73059	74294	-	arginine deiminase	Amino acid transport and metabolism	A0A0H2XGY3	Op48	Genomic Island 1	SG_3	USA300HOU_RS00325
392	-0.038390345	USA300HOU_RS00405	NC_010079.1		89153	89245	+	hypothetical protein	No COG annotation	A0A0H2WZT9	Op58		SG_3	USA300HOU_RS00405
393	0.037682696	USA300HOU_RS00470	NC_010079.1	USA300HOU_0099	99278	100498	-	MFS transporter	Amino acid transport and metabolism	A0A0E8JC85	Op68		SG_3	USA300HOU_RS00470
394	0.036234102	USA300HOU_RS00805	NC_010079.1	USA300HOU_0164	174739	175425	+	tyrosine-protein kinase	Cell cycle control, cell division, chromosome partitioning	A0A0H2WXD9	Op113	CodY	SG_3	USA300HOU_RS00805
395	0.035196354	USA300HOU_RS01025	NC_010079.1		228348	228629	-	hypothetical protein	No COG annotation	A0A080V558	Op134		SG_3	USA300HOU_RS01025
396	0.086324228	USA300HOU_RS01430	NC_010079.1		318883	319233	+	IS1182 family transposase	Replication, recombination and repair		Op182		SG_3	USA300HOU_RS01430
397	0.102334077	USA300HOU_RS15010	NC_010079.1		360320	360460	-	hypothetical protein	No COG annotation	A0A0U1MWD5	Op205		SG_3	USA300HOU_RS15010
398	-0.037590234	USA300HOU_RS03145	NC_010079.1	USA300HOU_0596	657446	657562	+	hypothetical protein	No COG annotation	A0A0E1VLT6	Op397	Genomic Island 2	SG_3	USA300HOU_RS03145
399	-0.039067137	USA300HOU_RS03220	NC_010079.1	USA300HOU_0611	669101	669208	+	hypothetical protein	No COG annotation	A0A084P1U5	Op406		SG_3	USA300HOU_RS03220
400	0.06143268	USA300HOU_RS03390	NC_010079.1	USA300HOU_0645	698844	699188	+	cation:proton antiporter	Inorganic ion transport and metabolism	A0A0E1VJR6	Op425		SG_3	USA300HOU_RS03390
401	0.217583987	USA300HOU_RS04325	NC_010079.1	USA300HOU_0829	884129	884332	+	hypothetical protein	Function unknown	A0A0H2XEC8	Op550		SG_3	USA300HOU_RS04325
402	0.041414817	USA300HOU_RS04930	NC_010079.1	USA300HOU_0952	997736	998698	+	ABC transporter permease	Amino acid transport and metabolism	A0A0H2WVM6	Op625	CodY	SG_3	USA300HOU_RS04930
403	0.084839235	USA300HOU_RS06620	NC_010079.1	USA300HOU_1246	1342104	1342208	+	hypothetical protein	No COG annotation	A0A080VAY5	Op826	Genomic Island 4	SG_3	USA300HOU_RS06620
404	0.051551031	USA300HOU_RS06805	NC_010079.1		1367555	1367659	-	hypothetical protein	No COG annotation	A0A0D1I1L6	Op851		SG_3	USA300HOU_RS06805
405	0.051451317	USA300HOU_RS15290	NC_010079.1		1426812	1427105	+	transposase	Replication, recombination and repair		Op887		SG_3	USA300HOU_RS15290
406	0.054779853	USA300HOU_RS07230	NC_010079.1	USA300HOU_1352	1456686	1456886	-	hypothetical protein	No COG annotation	A0A1S5Z3J3	Op903		SG_3	USA300HOU_RS07230
407	0.130450903	tnpA	NC_010079.1	USA300HOU_1353	1457130	1457615	+	IS200/IS605 family transposase	Replication, recombination and repair	A0A0H2WWK9	Op904		SG_3	USA300HOU_RS07235
408	-0.041024934	USA300HOU_RS07565	NC_010079.1	USA300HOU_1414	1547659	1547775	-	hypothetical protein	No COG annotation	A0A0H2X231	Op937		SG_3	USA300HOU_RS07565
409	-0.037722975	USA300HOU_RS08215	NC_010079.1	USA300HOU_1540	1653968	1654114	-	hypothetical protein	No COG annotation	A0A0E0VQ30	Op1000		SG_3	USA300HOU_RS08215
410	0.128023092	USA300HOU_RS09150	NC_010079.1		1837010	1837105	+	hypothetical protein	No COG annotation	A0A2C9TMD3	Op1102		SG_3	USA300HOU_RS09150
411	0.039897489	USA300HOU_RS09435	NC_010079.1	USA300HOU_1766	1905394	1905864	+	RNA polymerase sigma factor	Transcription	A0A0D6H911	Op1142		SG_3	USA300HOU_RS09435
412	0.120723564	USA300HOU_RS09440	NC_010079.1	USA300HOU_1767	1905977	1906420	+	competence protein ComK	Function unknown	A0A0H2X024	Op1143		SG_3	USA300HOU_RS09440
413	0.108653267	USA300HOU_RS09595	NC_010079.1	USA300HOU_1796	1930085	1930186	+	hypothetical protein	No COG annotation	A0A0H2X285	Op1168	Genomic Island 8	SG_3	USA300HOU_RS09595
414	0.035962768	USA300HOU_RS09665	NC_010079.1	USA300HOU_1807	1945383	1945949	+	DUF4888 domain-containing protein	No COG annotation	A0A0D6HDD7	Op1180	SaeR,CcpA,WalR	SG_3	USA300HOU_RS09665
415	0.059471897	USA300HOU_RS15390	NC_010079.1		1960587	1960795	+	hypothetical protein	No COG annotation		Op1186		SG_3	USA300HOU_RS15390
416	0.040970078	USA300HOU_RS15795	NC_010079.1		1995723	1995836	+	hypothetical protein	No COG annotation	A0A2K0I5V0	Op1209		SG_3	USA300HOU_RS15795
417	-0.040626065	USA300HOU_RS10120	NC_010079.1		2008962	2009054	-	hypothetical protein	No COG annotation	A0A2C9TXI7	Op1214		SG_3	USA300HOU_RS10120
418	0.244689741	USA300HOU_RS10405	NC_010079.1		2062991	2063098	+	hypothetical protein	No COG annotation	A0A0D1IYZ2	Op1249		SG_3	USA300HOU_RS10405
419	0.038066816	USA300HOU_RS10445	NC_010079.1	USA300HOU_1926	2071104	2071505	+	YolD-like family protein	Function unknown	A0A0E1VP60	Op1257	LexA	SG_3	USA300HOU_RS10445
420	0.072114539	USA300HOU_RS10815	NC_010079.1	USA300HOU_2001	2122928	2123257	+	hypothetical protein	No COG annotation	A0A0E7XXR7	Op1293	VraR,Genomic Island 9	SG_3	USA300HOU_RS10815
421	0.049269263	USA300HOU_RS10980	NC_010079.1	USA300HOU_2036	2150409	2150516	+	hypothetical protein	No COG annotation	A0A0H2X268	Op1318	WalR	SG_3	USA300HOU_RS10980
422	-0.043655426	USA300HOU_RS11055	NC_010079.1		2165037	2165192	+	hypothetical protein	No COG annotation	A0A0E1VNX6	Op1329		SG_3	USA300HOU_RS11055
423	0.051303627	USA300HOU_RS11205	NC_010079.1	USA300HOU_2070	2193344	2193904	-	K(+)-transporting ATPase subunit C	Inorganic ion transport and metabolism	A0A0D6WAG8	Op1339		SG_3	USA300HOU_RS11205
424	-0.037310348	kdpF	NC_010079.1	USA300HOU_2073	2197670	2197780	-	K(+)-transporting ATPase subunit F	No COG annotation	A0A0D1HCM6	Op1339		SG_3	USA300HOU_RS11220
425	0.172216933	USA300HOU_RS11280	NC_010079.1	USA300HOU_2085	2211067	2211174	-	hypothetical protein	No COG annotation	A0A2I7Y9I4	Op1347		SG_3	USA300HOU_RS11280
426	0.086477155	USA300HOU_RS11285	NC_010079.1	USA300HOU_2086	2211182	2211274	-	hypothetical protein	No COG annotation	A0A0H2WWN9	Op1347		SG_3	USA300HOU_RS11285
427	0.049481867	USA300HOU_RS11790	NC_010079.1		2311029	2311154	+	hypothetical protein	No COG annotation	A0A0E1VQQ6	Op1405		SG_3	USA300HOU_RS11790
428	0.060415522	USA300HOU_RS15505	NC_010079.1		2317803	2319427	+	IS1182 family transposase	Replication, recombination and repair		Op1408		SG_3	USA300HOU_RS15505
429	0.134343947	USA300HOU_RS11910	NC_010079.1		2335032	2335193	+	hypothetical protein	No COG annotation	A0A0H3K9U5	Op1419		SG_3	USA300HOU_RS11910
430	0.037750494	USA300HOU_RS12200	NC_010079.1	USA300HOU_2236	2376049	2376144	-	hypothetical protein	No COG annotation	A0A0E0VSK1	Op1442		SG_3	USA300HOU_RS12200
431	0.218237634	USA300HOU_RS12215	NC_010079.1	USA300HOU_2239	2378258	2378389	-	hypothetical protein	No COG annotation	A0A0E1VQY1	Op1445		SG_3	USA300HOU_RS12215
432	0.063915505	USA300HOU_RS12270	NC_010079.1	USA300HOU_2249	2388843	2389013	+	hypothetical protein	No COG annotation	UPI00015FD741	Op1455		SG_3	USA300HOU_RS12270
433	0.059513574	USA300HOU_RS12760	NC_010079.1	USA300HOU_2340	2477145	2478113	+	YdcF family protein	Function unknown	A0A0H2WWX0	Op1522		SG_3	USA300HOU_RS12760
434	0.140188823	USA300HOU_RS15570	NC_010079.1	USA300HOU_2472	2609605	2609727	+	hypothetical protein	No COG annotation	A0A0H2WY50	Op1617		SG_3	USA300HOU_RS15570
435	-0.060089927	USA300HOU_RS15835	NC_010079.1		2610637	2610744	-	Csa1 family protein	No COG annotation		Op1619		SG_3	USA300HOU_RS15835
436	0.038976682	USA300HOU_RS14185	NC_010079.1	USA300HOU_2611	2756611	2756772	+	hypothetical protein	No COG annotation	A0A266CMP9	Op1728		SG_3	USA300HOU_RS14185
437	-0.049427789	USA300HOU_RS14225	NC_010079.1		2764234	2764326	+	hypothetical protein	No COG annotation	A0A0D1G324	Op1735		SG_3	USA300HOU_RS14225
438	0.547166916	USA300HOU_RS15930	NC_010079.1		2772696	2772806	+	hypothetical protein	No COG annotation	A0A0E0VSE3	Op1741		SG_3	USA300HOU_RS15930
439	0.054938781	USA300HOU_RS14430	NC_010079.1	USA300HOU_2656	2819831	2820259	+	hypothetical protein	No COG annotation	A0A0D6W6V7	Op1762		SG_3	USA300HOU_RS14430
440	0.077685721	USA300HOU_RS14435	NC_010079.1	USA300HOU_2657	2820246	2820548	+	hypothetical protein	No COG annotation	A0A0H2X0W9	Op1762		SG_3	USA300HOU_RS14435
441	0.035701737	icaB	NC_010079.1	USA300HOU_2668	2828261	2829133	+	intercellular adhesin biosynthesis polysaccharide N-deacetylase	Carbohydrate transport and metabolism	A0A0H2XGN8	Op1768	IcaR,CodY	SG_3	USA300HOU_RS14490
442	0.066867494	USA300HOU_RS14790	NC_010063.1	USA300HOU_pUSA300HOUMR0016	12507	13181	+	IS6-like element IS257 family transposase	Replication, recombination and repair	A0A2K0AWW7	Op1818		SG_3	USA300HOU_RS14790
443	0.239230247	USA300HOU_RS14945	NC_010079.1		76215	76888	+	IS6 family transposase	Replication, recombination and repair		Op52		Uncharacterized-1	USA300HOU_RS14945
444	-0.0818414	USA300HOU_RS00400	NC_010079.1		89055	89189	-	hypothetical protein	No COG annotation	A0A133QBS3	Op57		Uncharacterized-1	USA300HOU_RS00400
445	0.066271578	USA300HOU_RS01430	NC_010079.1		318883	319233	+	IS1182 family transposase	Replication, recombination and repair		Op182		Uncharacterized-1	USA300HOU_RS01430
446	0.066101327	USA300HOU_RS15055	NC_010079.1	USA300HOU_0460	482432	482848	-	hypothetical protein	No COG annotation	A0A0E1VN96	Op295		Uncharacterized-1	USA300HOU_RS15055
447	-0.105240301	USA300HOU_RS03390	NC_010079.1	USA300HOU_0645	698844	699188	+	cation:proton antiporter	Inorganic ion transport and metabolism	A0A0E1VJR6	Op425		Uncharacterized-1	USA300HOU_RS03390
448	0.104647307	USA300HOU_RS05880	NC_010079.1	USA300HOU_1110	1180049	1180996	-	TDT family transporter	Inorganic ion transport and metabolism	A0A0E8G6M5	Op746		Uncharacterized-1	USA300HOU_RS05880
449	-0.069940545	USA300HOU_RS07640	NC_010079.1	USA300HOU_1429	1559683	1559934	-	hypothetical protein	No COG annotation	A0A1S5ZTU4	Op948		Uncharacterized-1	USA300HOU_RS07640
450	0.064825517	USA300HOU_RS07905	NC_010079.1		1600457	1600618	-	DUF1270 domain-containing protein	No COG annotation		Op964	Genomic Island 6	Uncharacterized-1	USA300HOU_RS07905
451	-0.07547647	USA300HOU_RS08825	NC_010079.1	USA300HOU_1658	1767986	1768087	-	hypothetical protein	No COG annotation	A0A0E1VIZ4	Op1058		Uncharacterized-1	USA300HOU_RS08825
452	0.07698948	USA300HOU_RS09150	NC_010079.1		1837010	1837105	+	hypothetical protein	No COG annotation	A0A2C9TMD3	Op1102		Uncharacterized-1	USA300HOU_RS09150
453	0.109216563	USA300HOU_RS09380	NC_010079.1	USA300HOU_1756	1894547	1895548	+	proline dehydrogenase	Amino acid transport and metabolism	A0A0E0VPU8	Op1136	CcpA	Uncharacterized-1	USA300HOU_RS09380
454	-0.101541682	USA300HOU_RS09595	NC_010079.1	USA300HOU_1796	1930085	1930186	+	hypothetical protein	No COG annotation	A0A0H2X285	Op1168	Genomic Island 8	Uncharacterized-1	USA300HOU_RS09595
455	0.122114207	USA300HOU_RS15795	NC_010079.1		1995723	1995836	+	hypothetical protein	No COG annotation	A0A2K0I5V0	Op1209		Uncharacterized-1	USA300HOU_RS15795
456	0.07939531	USA300HOU_RS11285	NC_010079.1	USA300HOU_2086	2211182	2211274	-	hypothetical protein	No COG annotation	A0A0H2WWN9	Op1347		Uncharacterized-1	USA300HOU_RS11285
457	-0.084470165	USA300HOU_RS13020	NC_010079.1	USA300HOU_2389	2530914	2531015	-	hypothetical protein	No COG annotation	A0A266CT28	Op1562		Uncharacterized-1	USA300HOU_RS13020
458	0.121966172	USA300HOU_RS15935	NC_010063.1	USA300HOU_pUSA300HOUMR0003	2071	2220	+	hypothetical protein	No COG annotation	UPI00015FD758	Op1807		Uncharacterized-1	USA300HOU_RS15935
459	0.066537907	USA300HOU_RS14760	NC_010063.1	USA300HOU_pUSA300HOUMR0010	6971	7390	+	MarR family transcriptional regulator	Transcription	A0A0H3JWJ3	Op1813		Uncharacterized-1	USA300HOU_RS14760
460	0.325618152	USA300HOU_RS14790	NC_010063.1	USA300HOU_pUSA300HOUMR0016	12507	13181	+	IS6-like element IS257 family transposase	Replication, recombination and repair	A0A2K0AWW7	Op1818		Uncharacterized-1	USA300HOU_RS14790
461	0.565666964	USA300HOU_RS15655	NC_010063.1		13901	14089	+	hypothetical protein	Function unknown		Op1820		Uncharacterized-1	USA300HOU_RS15655
462	0.129441107	USA300HOU_RS14850	NC_010063.1		19961	20338	-	response regulator transcription factor	Transcription		Op1824		Uncharacterized-1	USA300HOU_RS14850
463	0.151066345	USA300HOU_RS01930	NC_010079.1	USA300HOU_0385	418233	418424	-	hypothetical protein	No COG annotation	A0A0D1FAW8	Op240		Genomic Island 3	USA300HOU_RS01930
464	0.167274607	USA300HOU_RS04445	NC_010079.1	USA300HOU_0855	899744	900007	+	helix-turn-helix transcriptional regulator	Transcription	A0A2C9TN82	Op566	Genomic Island 3	Genomic Island 3	USA300HOU_RS04445
465	0.188189749	USA300HOU_RS04450	NC_010079.1	USA300HOU_0856	900000	900272	+	winged helix-turn-helix domain-containing protein	No COG annotation	A0A0H2XDW8	Op566	Genomic Island 3	Genomic Island 3	USA300HOU_RS04450
466	0.234104054	USA300HOU_RS15185	NC_010079.1	USA300HOU_0857	900284	900457	+	pathogenicity island protein	No COG annotation	UPI0003171718	Op566		Genomic Island 3	USA300HOU_RS15185
467	0.220070169	USA300HOU_RS04455	NC_010079.1	USA300HOU_0858	900424	900627	+	hypothetical protein	No COG annotation	UPI00015FD731	Op566	Genomic Island 3	Genomic Island 3	USA300HOU_RS04455
468	0.176934831	USA300HOU_RS04460	NC_010079.1	USA300HOU_0859	900629	901012	+	hypothetical protein	No COG annotation	A0A0H2XH41	Op566	Genomic Island 3	Genomic Island 3	USA300HOU_RS04460
469	0.169185491	USA300HOU_RS04465	NC_010079.1	USA300HOU_0860	901013	901261	+	DUF1474 family protein	Function unknown	A0A0H2XIP3	Op566	Genomic Island 3	Genomic Island 3	USA300HOU_RS04465
470	0.161680792	USA300HOU_RS04470	NC_010079.1	USA300HOU_0861	901353	903725	+	primase	Function unknown	A0A0H2XIZ8	Op567	Genomic Island 3	Genomic Island 3	USA300HOU_RS04470
471	0.143671311	USA300HOU_RS04475	NC_010079.1	USA300HOU_0862	904396	904740	+	hypothetical protein	No COG annotation	A0A0H2XK54	Op568	Genomic Island 3	Genomic Island 3	USA300HOU_RS04475
472	0.155746693	USA300HOU_RS04480	NC_010079.1	USA300HOU_0863	904965	905171	+	hypothetical protein	No COG annotation	A0A0H2XGY6	Op568	Genomic Island 3	Genomic Island 3	USA300HOU_RS04480
473	0.123362444	USA300HOU_RS04485	NC_010079.1	USA300HOU_0864	905158	906216	+	phage capsid protein	No COG annotation	A0A1S6C723	Op568	Genomic Island 3	Genomic Island 3	USA300HOU_RS04485
474	0.111599574	USA300HOU_RS04490	NC_010079.1	USA300HOU_0865	906400	906891	+	hypothetical protein	Cell wall/membrane/envelope biogenesis	A0A1S6A0P9	Op569	Genomic Island 3	Genomic Island 3	USA300HOU_RS04490
475	0.168218194	USA300HOU_RS06820	NC_010079.1		1369742	1369975	+	hypothetical protein	No COG annotation	A0A0H2WWN4	Op854		Genomic Island 3	USA300HOU_RS06820
476	0.197045769	USA300HOU_RS06945	NC_010079.1	USA300HOU_1299	1400176	1401438	+	Y-family DNA polymerase	Replication, recombination and repair	A0A0E1VRK5	Op874	LexA	Genomic Island 3	USA300HOU_RS06945
477	0.126898588	USA300HOU_RS10445	NC_010079.1	USA300HOU_1926	2071104	2071505	+	YolD-like family protein	Function unknown	A0A0E1VP60	Op1257	LexA	Genomic Island 3	USA300HOU_RS10445
478	0.118039274	USA300HOU_RS10510	NC_010079.1	USA300HOU_1939	2080775	2080873	-	hypothetical protein	No COG annotation	A0A0D1KAS5	Op1266		Genomic Island 3	USA300HOU_RS10510
479	0.050145349	USA300HOU_RS00050	NC_010079.1	USA300HOU_0010	14749	15444	+	AzlC family ABC transporter permease	Amino acid transport and metabolism	A0A0H2XEA0	Op6		CodY-1	USA300HOU_RS00050
480	0.047472594	USA300HOU_RS00055	NC_010079.1	USA300HOU_0011	15441	15770	+	AzlD domain-containing protein	Function unknown	A0A0E1VPH7	Op6		CodY-1	USA300HOU_RS00055
481	0.055473599	USA300HOU_RS00060	NC_010079.1	USA300HOU_0012	16133	17101	+	alpha/beta fold hydrolase	Amino acid transport and metabolism	A0A0D6GL37	Op7	CodY,SAM	CodY-1	USA300HOU_RS00060
482	0.100069876	USA300HOU_RS00275	NC_010079.1	USA300HOU_0059	64041	65168	+	alcohol dehydrogenase catalytic domain-containing protein	Energy production and conversion	A0A169SZM3	Op41	Genomic Island 1	CodY-1	USA300HOU_RS00275
483	0.104450639	USA300HOU_RS01055	NC_010079.1	USA300HOU_0213	236516	237994	+	ABC transporter permease	Amino acid transport and metabolism	A0A0H2XEQ5	Op138		CodY-1	USA300HOU_RS01055
484	0.114039686	USA300HOU_RS01060	NC_010079.1	USA300HOU_0214	238000	239163	+	ABC transporter permease	Amino acid transport and metabolism	A0A0D3Q3Y6	Op138		CodY-1	USA300HOU_RS01060
485	0.111029777	USA300HOU_RS01065	NC_010079.1	USA300HOU_0215	239180	240955	+	peptide ABC transporter substrate-binding protein	Amino acid transport and metabolism	A0A0D6GGQ7	Op138		CodY-1	USA300HOU_RS01065
486	0.090715098	ggt	NC_010079.1	USA300HOU_0216	240993	242999	+	gamma-glutamyltransferase	Amino acid transport and metabolism	A0A0E8H648	Op138		CodY-1	USA300HOU_RS01070
487	0.055380686	brnQ	NC_010079.1	USA300HOU_0325	355392	356699	-	branched-chain amino acid transport system II carrier protein	Intracellular trafficking, secretion, and vesicular transport	A0A0H2WXK2	Op202	CodY	CodY-1	USA300HOU_RS01625
488	0.079901064	USA300HOU_RS01885	NC_010079.1	USA300HOU_0376	407168	407920	-	cyclase family protein	Function unknown	A0A0E1VLC9	Op236	CodY,T-box(Met)	CodY-1	USA300HOU_RS01885
489	0.1084865	metE	NC_010079.1	USA300HOU_0377	407963	410191	-	5-methyltetrahydropteroyltriglutamate--homocysteine S-methyltransferase	Amino acid transport and metabolism	A0A0D6GC70	Op237	CodY,T-box(Met)	CodY-1	USA300HOU_RS01890
490	0.122251594	USA300HOU_RS01895	NC_010079.1	USA300HOU_0378	410188	412029	-	bifunctional homocysteine S-methyltransferase/methylenetetrahydrofolate reductase	Coenzyme transport and metabolism	A0A0D6GBI3	Op237	CodY,T-box(Met)	CodY-1	USA300HOU_RS01895
491	0.12081737	USA300HOU_RS01900	NC_010079.1	USA300HOU_0379	411998	413158	-	PLP-dependent transferase	Amino acid transport and metabolism	A0A0D6FWN5	Op237	CodY,T-box(Met)	CodY-1	USA300HOU_RS01900
492	0.120711185	USA300HOU_RS01905	NC_010079.1	USA300HOU_0380	413155	414258	-	aminotransferase class I/II-fold pyridoxal phosphate-dependent enzyme	Amino acid transport and metabolism	A0A0D6WFD6	Op237	CodY,T-box(Met)	CodY-1	USA300HOU_RS01905
493	0.106743399	USA300HOU_RS02325	NC_010079.1		488675	489700	+	methionine ABC transporter ATP-binding protein	Inorganic ion transport and metabolism	A0A0D6GAH9	Op300	CymR	CodY-1	USA300HOU_RS02325
494	0.113786614	USA300HOU_RS02330	NC_010079.1		489704	490363	+	ABC transporter permease	Inorganic ion transport and metabolism	A0A0H2WYU6	Op300	CymR	CodY-1	USA300HOU_RS02330
495	0.101998185	gmpC	NC_010079.1	USA300HOU_0464	490400	491242	+	dipeptide ABC transporter glycylmethionine-binding lipoprotein	Inorganic ion transport and metabolism	A0A0D3Q4X2	Op300	CymR	CodY-1	USA300HOU_RS02335
496	0.051446758	gltB	NC_010079.1	USA300HOU_0472	497297	501796	+	glutamate synthase large subunit	Amino acid transport and metabolism	A0A0D6GA82	Op306	GltC,CodY	CodY-1	USA300HOU_RS02375
497	0.066752961	hisC	NC_010079.1	USA300HOU_0747	799808	800866	+	histidinol-phosphate transaminase	Amino acid transport and metabolism	A0A0D6WKW2	Op494		CodY-1	USA300HOU_RS03910
498	0.075191368	raiA	NC_010079.1	USA300HOU_0779	830259	830831	+	ribosome-associated translation inhibitor RaiA	Translation, ribosomal structure and biogenesis	A0A0E0VNX4	Op515		CodY-1	USA300HOU_RS04065
499	0.049847473	USA300HOU_RS04340	NC_010079.1	USA300HOU_0832	885444	886061	-	amino acid transporter	Function unknown	A0A0D6HZ14	Op553	CodY	CodY-1	USA300HOU_RS04340
500	0.060226499	USA300HOU_RS04405	NC_010079.1	USA300HOU_0847	893249	894274	+	methionine ABC transporter ATP-binding protein	Inorganic ion transport and metabolism	A0A0E1VIV3	Op563	CodY,SAM,Genomic Island 3	CodY-1	USA300HOU_RS04405
501	0.065101114	USA300HOU_RS04410	NC_010079.1	USA300HOU_0848	894267	894962	+	ABC transporter permease	Inorganic ion transport and metabolism	A0A068E1Q2	Op563	CodY,SAM,Genomic Island 3	CodY-1	USA300HOU_RS04410
502	0.052558695	USA300HOU_RS04415	NC_010079.1	USA300HOU_0849	894980	895801	+	MetQ/NlpA family ABC transporter substrate-binding protein	Cell wall/membrane/envelope biogenesis	A0A0H2WW71	Op563	CodY,SAM,Genomic Island 3	CodY-1	USA300HOU_RS04415
503	0.053083054	USA300HOU_RS04890	NC_010079.1	USA300HOU_0944	988096	989022	+	ABC transporter permease	Inorganic ion transport and metabolism	A0A077VVY8	Op623	CodY	CodY-1	USA300HOU_RS04890
504	0.052874994	USA300HOU_RS04895	NC_010079.1	USA300HOU_0945	989022	990092	+	ABC transporter permease	Amino acid transport and metabolism	A0A0D6W9J7	Op623	CodY	CodY-1	USA300HOU_RS04895
505	0.054508956	USA300HOU_RS04915	NC_010079.1	USA300HOU_0949	994008	995723	+	ABC transporter substrate-binding protein	Amino acid transport and metabolism	A0A0E7NMJ6	Op624	CodY	CodY-1	USA300HOU_RS04915
506	0.132622983	USA300HOU_RS05020	NC_010079.1	USA300HOU_0971	1016507	1018075	+	alanine:cation symporter family protein	Intracellular trafficking, secretion, and vesicular transport	A0A0E7NKC0	Op637	CodY,CodY	CodY-1	USA300HOU_RS05020
507	0.078033043	USA300HOU_RS05025	NC_010079.1	USA300HOU_0972	1018217	1018975	+	esterase family protein	Inorganic ion transport and metabolism	A0A0D6HUN1	Op638		CodY-1	USA300HOU_RS05025
508	0.076679578	USA300HOU_RS05095	NC_010079.1		1033793	1034011	+	IDEAL domain-containing protein	Function unknown	A0A0E1VSU3	Op646	CodY	CodY-1	USA300HOU_RS05095
509	0.153919127	USA300HOU_RS15225	NC_010079.1		1037098	1037370	+	lactococcin 972 family bacteriocin	Function unknown	A0A2I7YBL0	Op650		CodY-1	USA300HOU_RS15225
510	0.126394588	USA300HOU_RS05125	NC_010079.1		1037414	1039378	+	bacteriocin-associated integral membrane family protein	Function unknown	A0A0D3Q641	Op651		CodY-1	USA300HOU_RS05125
511	0.134644121	USA300HOU_RS05130	NC_010079.1		1039381	1039701	+	YxeA family protein	Function unknown	A0A077UTT6	Op651		CodY-1	USA300HOU_RS05130
512	0.121235973	USA300HOU_RS05135	NC_010079.1		1039698	1040339	+	ABC transporter ATP-binding protein	Defense mechanisms	A0A0D6GHV4	Op651		CodY-1	USA300HOU_RS05135
513	-0.063090175	codY	NC_010079.1	USA300HOU_1186	1273598	1274371	+	GTP-sensing pleiotropic transcriptional regulator CodY	Transcription	A0A0E0VND6	Op790		CodY-1	USA300HOU_RS06315
514	0.043038522	USA300HOU_RS06615	NC_010079.1	USA300HOU_1245	1341407	1341592	+	hypothetical protein	No COG annotation	A0A077UZ48	Op825	Genomic Island 4	CodY-1	USA300HOU_RS06615
515	0.081432784	USA300HOU_RS06745	NC_010079.1	USA300HOU_1271	1355764	1357146	-	aspartate kinase	Amino acid transport and metabolism	A0A0E1X5W8	Op841	CodY	CodY-1	USA300HOU_RS06745
516	0.082914732	USA300HOU_RS06750	NC_010079.1	USA300HOU_1273	1357337	1358617	+	homoserine dehydrogenase	Amino acid transport and metabolism	A0A0E1VS23	Op842	CodY	CodY-1	USA300HOU_RS06750
517	0.067317253	USA300HOU_RS06755	NC_010079.1	USA300HOU_1274	1358623	1359684	+	threonine synthase	Amino acid transport and metabolism	A0A0E1VI24	Op842	CodY	CodY-1	USA300HOU_RS06755
518	0.059982371	USA300HOU_RS06760	NC_010079.1	USA300HOU_1275	1359686	1360600	+	homoserine kinase	Nucleotide transport and metabolism	A0A0D6HNF2	Op842	CodY	CodY-1	USA300HOU_RS06760
519	0.063037215	USA300HOU_RS06960	NC_010079.1	USA300HOU_1302	1404354	1405760	+	anthranilate synthase component I	Amino acid transport and metabolism	A0A0H2XI84	Op877	CodY,T-box(Trp)	CodY-1	USA300HOU_RS06960
520	0.073020543	USA300HOU_RS06965	NC_010079.1	USA300HOU_1303	1405757	1406323	+	aminodeoxychorismate/anthranilate synthase component II	Amino acid transport and metabolism	A0A0E1VJR0	Op877	CodY,T-box(Trp)	CodY-1	USA300HOU_RS06965
521	0.069469853	trpD	NC_010079.1	USA300HOU_1304	1406329	1407327	+	anthranilate phosphoribosyltransferase	Nucleotide transport and metabolism	A0A0D6HMR0	Op877	CodY,T-box(Trp)	CodY-1	USA300HOU_RS06970
522	0.096328297	trpC	NC_010079.1	USA300HOU_1305	1407329	1408111	+	indole-3-glycerol phosphate synthase TrpC	Amino acid transport and metabolism	A0A0D6HNM9	Op877	CodY,T-box(Trp)	CodY-1	USA300HOU_RS06975
523	0.081599805	USA300HOU_RS06980	NC_010079.1	USA300HOU_1306	1408111	1408743	+	phosphoribosylanthranilate isomerase	Amino acid transport and metabolism	A0A4T9WV27	Op877	CodY,T-box(Trp)	CodY-1	USA300HOU_RS06980
524	0.069958017	trpB	NC_010079.1	USA300HOU_1307	1408736	1409950	+	tryptophan synthase subunit beta	Amino acid transport and metabolism	A0A0D3Q757	Op877	CodY,T-box(Trp)	CodY-1	USA300HOU_RS06985
525	0.084934985	USA300HOU_RS07095	NC_010079.1	USA300HOU_1328	1430751	1431956	+	aspartate kinase	Amino acid transport and metabolism	A0A0E8GBM7	Op890	Lysine	CodY-1	USA300HOU_RS07095
526	0.091301201	USA300HOU_RS07100	NC_010079.1	USA300HOU_1329	1432020	1433009	+	aspartate-semialdehyde dehydrogenase	Amino acid transport and metabolism	A0A0H2WZS6	Op890	CodY,Lysine	CodY-1	USA300HOU_RS07100
527	0.082490463	USA300HOU_RS07105	NC_010079.1	USA300HOU_1330	1433011	1433898	+	4-hydroxy-tetrahydrodipicolinate synthase	Amino acid transport and metabolism	A0A0D6HM04	Op890	CodY,Lysine	CodY-1	USA300HOU_RS07105
528	0.077989612	USA300HOU_RS07110	NC_010079.1	USA300HOU_1331	1433895	1434617	+	4-hydroxy-tetrahydrodipicolinate reductase	Amino acid transport and metabolism	A0A0D6HM01	Op890	CodY,Lysine	CodY-1	USA300HOU_RS07110
529	0.070153095	dapD	NC_010079.1	USA300HOU_1332	1434644	1435363	+	2%2C3%2C4%2C5-tetrahydropyridine-2%2C6-dicarboxylate N-acetyltransferase	Amino acid transport and metabolism	A0A0E0VNT3	Op890	CodY,Lysine	CodY-1	USA300HOU_RS07115
530	0.056891486	USA300HOU_RS07120	NC_010079.1	USA300HOU_1333	1435506	1436657	+	amidohydrolase	Amino acid transport and metabolism	A0A0D6HN09	Op891	CodY,Lysine	CodY-1	USA300HOU_RS07120
531	0.052051751	USA300HOU_RS07125	NC_010079.1	USA300HOU_1334	1436662	1437747	+	alanine racemase	Amino acid transport and metabolism	A0A0D6HLY8	Op891	CodY,Lysine	CodY-1	USA300HOU_RS07125
532	0.101080473	USA300HOU_RS09140	NC_010079.1	USA300HOU_1711	1834165	1835325	+	alanine--glyoxylate aminotransferase family protein	Amino acid transport and metabolism	A0A0D6HFD0	Op1101	CodY	CodY-1	USA300HOU_RS09140
533	0.099642375	USA300HOU_RS09145	NC_010079.1	USA300HOU_1712	1835312	1836916	+	phosphoglycerate dehydrogenase	Amino acid transport and metabolism	A0A0E7X8W5	Op1101	CodY	CodY-1	USA300HOU_RS09145
534	0.059017761	USA300HOU_RS11000	NC_010079.1	USA300HOU_2040	2154426	2155676	-	ammonium transporter	Inorganic ion transport and metabolism	A0A0H2XH63	Op1321	GlnR,CodY	CodY-1	USA300HOU_RS11000
535	0.045457386	ilvD	NC_010079.1	USA300HOU_2048	2165510	2167198	+	dihydroxy-acid dehydratase	Amino acid transport and metabolism	A0A0E8IPA5	Op1330	CodY	CodY-1	USA300HOU_RS11060
536	0.044552541	ilvC	NC_010079.1	USA300HOU_2051	2169386	2170390	+	ketol-acid reductoisomerase	Coenzyme transport and metabolism	A0A0D6HB99	Op1330	CodY	CodY-1	USA300HOU_RS11075
537	0.046541932	ilvA	NC_010079.1	USA300HOU_2056	2174970	2176238	+	threonine ammonia-lyase IlvA	Amino acid transport and metabolism	A0A0D3Q9V1	Op1330	CodY	CodY-1	USA300HOU_RS11100
538	0.047183297	USA300HOU_RS11620	NC_010079.1	USA300HOU_2144	2269575	2270357	-	ABC transporter ATP-binding protein	Inorganic ion transport and metabolism	A0A0E8J4E5	Op1387		CodY-1	USA300HOU_RS11620
539	0.083441637	USA300HOU_RS12565	NC_010079.1	USA300HOU_2301	2438324	2439241	-	bile acid:sodium symporter family protein	Function unknown	A0A0D3QA09	Op1492	CodY	CodY-1	USA300HOU_RS12565
540	0.080797575	USA300HOU_RS13800	NC_010079.1		2680213	2680317	-	hypothetical protein	No COG annotation	A0A266CLB7	Op1668		CodY-1	USA300HOU_RS13800
541	0.088476425	USA300HOU_RS15925	NC_010079.1	USA300HOU_2537	2680480	2680614	-	hypothetical protein	No COG annotation	A0A0H2X3E9	Op1669		CodY-1	USA300HOU_RS15925
542	0.097203234	USA300HOU_RS13810	NC_010079.1	USA300HOU_2538	2680708	2680965	-	hypothetical protein	No COG annotation	A0A0H2DL58	Op1670		CodY-1	USA300HOU_RS13810
543	0.050227102	USA300HOU_RS13890	NC_010079.1	USA300HOU_2554	2699683	2700681	-	D-lactate dehydrogenase	Energy production and conversion	A0A0H2WZG0	Op1684	CodY	CodY-1	USA300HOU_RS13890
544	0.046665104	USA300HOU_RS13895	NC_010079.1	USA300HOU_2555	2700704	2701858	-	aminotransferase class I/II-fold pyridoxal phosphate-dependent enzyme	Amino acid transport and metabolism	A0A0D6GSW5	Op1684	CodY	CodY-1	USA300HOU_RS13895
545	0.176289023	USA300HOU_RS13945	NC_010079.1	USA300HOU_2565	2713510	2714565	-	PTS transporter subunit IIC	Function unknown	A0A0D1JW10	Op1690	CodY	CodY-1	USA300HOU_RS13945
546	0.066424183	USA300HOU_RS15590	NC_010079.1		2714692	2714820	-	hypothetical protein	No COG annotation	A0A5A8VQZ9	Op1691		CodY-1	USA300HOU_RS15590
547	0.113872582	USA300HOU_RS14110	NC_010079.1	USA300HOU_2595	2739510	2740958	+	amino acid permease	Amino acid transport and metabolism	A0A0D6WF60	Op1713	CodY	CodY-1	USA300HOU_RS14110
548	0.112606471	USA300HOU_RS14115	NC_010079.1	USA300HOU_2596	2741039	2742376	-	aspartate aminotransferase family protein	Amino acid transport and metabolism	A0A0H2X0R6	Op1714	CodY	CodY-1	USA300HOU_RS14115
549	0.064707755	USA300HOU_RS14120	NC_010079.1	USA300HOU_2598	2742634	2743050	+	hypothetical protein	No COG annotation	A0A0D6WFJ6	Op1715	CodY,WalR	CodY-1	USA300HOU_RS14120
550	0.066076517	USA300HOU_RS14230	NC_010079.1	USA300HOU_2619	2764434	2764931	-	glutathione peroxidase	Energy production and conversion	A0A0E1VMM7	Op1736		CodY-1	USA300HOU_RS14230
551	0.069833892	USA300HOU_RS14235	NC_010079.1		2764941	2765201	-	hypothetical protein	No COG annotation	A0A133Q136	Op1736		CodY-1	USA300HOU_RS14235
552	0.056114835	USA300HOU_RS14520	NC_010079.1	USA300HOU_2675	2835138	2835842	-	1-(5-phosphoribosyl)-5-((5-phosphoribosylamino)methylideneamino)imidazole-4-carboxamide isomerase	Amino acid transport and metabolism	A0A0D3QBI7	Op1771	HisR,CodY	CodY-1	USA300HOU_RS14520
553	0.05550376	hisH	NC_010079.1	USA300HOU_2676	2835835	2836413	-	imidazole glycerol phosphate synthase subunit HisH	Amino acid transport and metabolism	A0A0D6HTY1	Op1771	HisR,CodY	CodY-1	USA300HOU_RS14525
554	0.050486312	hisB	NC_010079.1	USA300HOU_2677	2836410	2836988	-	imidazoleglycerol-phosphate dehydratase HisB	Amino acid transport and metabolism	A0A0E1VP94	Op1771	HisR,CodY	CodY-1	USA300HOU_RS14530
555	0.044517208	USA300HOU_RS14535	NC_010079.1	USA300HOU_2678	2836957	2837970	-	histidinol-phosphate aminotransferase family protein	Amino acid transport and metabolism	A0A0D6GN51	Op1771	HisR,CodY	CodY-1	USA300HOU_RS14535
556	0.065661349	USA300HOU_RS14540	NC_010079.1	USA300HOU_2679	2837986	2839236	-	histidinol dehydrogenase	Amino acid transport and metabolism	A0A0D3QB14	Op1771	HisR,CodY	CodY-1	USA300HOU_RS14540
557	0.084586067	USA300HOU_RS14545	NC_010079.1	USA300HOU_2680	2839229	2839843	-	ATP phosphoribosyltransferase	Nucleotide transport and metabolism	A0A1S6AMM1	Op1771	HisR,CodY	CodY-1	USA300HOU_RS14545
558	0.06553284	USA300HOU_RS14550	NC_010079.1	USA300HOU_2681	2839861	2840679	-	ATP phosphoribosyltransferase regulatory subunit	Amino acid transport and metabolism	A0A2C9TMU0	Op1771	HisR,CodY	CodY-1	USA300HOU_RS14550
559	0.105327701	USA300HOU_RS14555	NC_010079.1	USA300HOU_2683	2840984	2842108	-	polysaccharide deacetylase family protein	Carbohydrate transport and metabolism	A0A0H2WXB4	Op1772		CodY-1	USA300HOU_RS14555
560	0.124721711	USA300HOU_RS14560	NC_010079.1	USA300HOU_2684	2842226	2842723	-	GNAT family N-acetyltransferase	Translation, ribosomal structure and biogenesis	A0A0H2WX93	Op1773		CodY-1	USA300HOU_RS14560
561	0.11278508	USA300HOU_RS14565	NC_010079.1	USA300HOU_2685	2842770	2843603	-	energy-coupling factor transporter transmembrane protein EcfT	Inorganic ion transport and metabolism	A0A0H2WXX1	Op1774		CodY-1	USA300HOU_RS14565
562	0.115358319	USA300HOU_RS14570	NC_010079.1	USA300HOU_2686	2843600	2845312	-	ABC transporter ATP-binding protein	Inorganic ion transport and metabolism	A0A0E8I7J5	Op1774		CodY-1	USA300HOU_RS14570
563	0.135997351	USA300HOU_RS14575	NC_010079.1	USA300HOU_2687	2845365	2845919	-	ECF-type riboflavin transporter substrate-binding protein	Function unknown	A0A2C6MV98	Op1775		CodY-1	USA300HOU_RS14575
564	0.134145568	USA300HOU_RS14580	NC_010079.1	USA300HOU_2688	2845948	2846796	-	S-adenosyl-l-methionine hydroxide adenosyltransferase family protein	Transcription	A0A0D3QB57	Op1775		CodY-1	USA300HOU_RS14580
565	0.036258084	USA300HOU_RS00140	NC_010079.1	USA300HOU_0026	35877	36551	-	IS6-like element IS257 family transposase	Replication, recombination and repair	A0A0H2WXC3	Op15		Uncharacterized-2	USA300HOU_RS00140
566	-0.129162038	mecA	NC_010079.1	USA300HOU_0031	39127	41136	-	PBP2a family beta-lactam-resistant peptidoglycan transpeptidase MecA	Cell wall/membrane/envelope biogenesis	A0A141HMH7	Op19	MecI	Uncharacterized-2	USA300HOU_RS00160
567	-0.065719413	USA300HOU_RS00165	NC_010079.1	USA300HOU_0032	41233	42219	+	beta-lactam sensor/signal transducer MecR1	Transcription	A0A0E1VB21	Op20		Uncharacterized-2	USA300HOU_RS00165
568	-0.063875635	USA300HOU_RS00170	NC_010079.1	USA300HOU_0033	42191	42451	+	DUF3387 domain-containing protein	Transcription	A0A0E1VD57	Op21		Uncharacterized-2	USA300HOU_RS00170
569	0.043448125	spa	NC_010079.1	USA300HOU_0122	128109	129587	-	staphylococcal protein A	Cell wall/membrane/envelope biogenesis	UPI0002C94430	Op88	CcpA,WalR	Uncharacterized-2	USA300HOU_RS00580
570	0.036893072	purR	NC_010079.1		531601	532425	+	pur operon repressor	Nucleotide transport and metabolism	A0A0E0VLL8	Op319		Uncharacterized-2	USA300HOU_RS02535
571	0.037219081	USA300HOU_RS10955	NC_010079.1	USA300HOU_2031	2147209	2147343	-	delta-lysin family phenol-soluble modulin	No COG annotation	A0A0H2XH16	Op1315	AgrA	Uncharacterized-2	USA300HOU_RS10955
572	0.179981343	USA300HOU_RS14730	NC_010063.1	USA300HOU_pUSA300HOUMR0001	232	1215	+	replication initiator protein A	Function unknown	Q9FDP3	Op1806		Uncharacterized-2	USA300HOU_RS14730
573	0.067747308	USA300HOU_RS15640	NC_010063.1		1208	1524	+	protein rep	Replication, recombination and repair		Op1806		Uncharacterized-2	USA300HOU_RS15640
574	0.078502668	USA300HOU_RS15935	NC_010063.1	USA300HOU_pUSA300HOUMR0003	2071	2220	+	hypothetical protein	No COG annotation	UPI00015FD758	Op1807		Uncharacterized-2	USA300HOU_RS15935
575	0.172921704	USA300HOU_RS14735	NC_010063.1	USA300HOU_pUSA300HOUMR0004	2388	3080	-	hypothetical protein	No COG annotation	A0A0H3JPG2	Op1808		Uncharacterized-2	USA300HOU_RS14735
576	0.130997737	USA300HOU_RS14740	NC_010063.1	USA300HOU_pUSA300HOUMR0005	3190	3384	+	hypothetical protein	No COG annotation	A0A0H3JWI7	Op1809		Uncharacterized-2	USA300HOU_RS14740
577	0.132124725	cadD	NC_010063.1	USA300HOU_pUSA300HOUMR0007	4500	5117	+	cadmium resistance transporter CadD	Inorganic ion transport and metabolism	A0A0E0SR41	Op1810		Uncharacterized-2	USA300HOU_RS14745
578	0.129363611	USA300HOU_RS14750	NC_010063.1	USA300HOU_pUSA300HOUMR0008	5136	5483	+	helix-turn-helix transcriptional regulator	Transcription	A0A0E0SR39	Op1810		Uncharacterized-2	USA300HOU_RS14750
579	0.162618392	USA300HOU_RS15870	NC_010063.1		5640	5732	+	type I toxin-antitoxin system Fst family toxin	No COG annotation	A0A2T4KGC0	Op1811		Uncharacterized-2	USA300HOU_RS15870
580	0.208030997	USA300HOU_RS14755	NC_010063.1		5904	6847	-	oxidoreductase	Energy production and conversion		Op1812		Uncharacterized-2	USA300HOU_RS14755
581	0.135947566	USA300HOU_RS14760	NC_010063.1	USA300HOU_pUSA300HOUMR0010	6971	7390	+	MarR family transcriptional regulator	Transcription	A0A0H3JWJ3	Op1813		Uncharacterized-2	USA300HOU_RS14760
582	0.133389718	blaZ	NC_010063.1	USA300HOU_pUSA300HOUMR0011	7916	8761	-	penicillin-hydrolyzing class A beta-lactamase BlaZ	Defense mechanisms	D2J789	Op1814		Uncharacterized-2	USA300HOU_RS14765
583	0.135017253	blaR1	NC_010063.1	USA300HOU_pUSA300HOUMR0012	8868	10625	+	beta-lactam sensor/signal transducer BlaR1	Transcription	A0A0H3JNN4	Op1815		Uncharacterized-2	USA300HOU_RS14770
584	0.132670823	blaI	NC_010063.1	USA300HOU_pUSA300HOUMR0013	10615	10995	+	penicillinase repressor BlaI	Transcription	A0A0H3JS94	Op1815		Uncharacterized-2	USA300HOU_RS14775
585	0.189179963	USA300HOU_RS14780	NC_010063.1	USA300HOU_pUSA300HOUMR0014	11259	11837	+	recombinase family protein	Replication, recombination and repair	A0A2K0AWX5	Op1816		Uncharacterized-2	USA300HOU_RS14780
586	0.161337097	USA300HOU_RS14785	NC_010063.1	USA300HOU_pUSA300HOUMR0015	12060	12245	-	hypothetical protein	No COG annotation	D2J6B6	Op1817		Uncharacterized-2	USA300HOU_RS14785
587	0.275654172	USA300HOU_RS15650	NC_010063.1		13350	13921	-	HTH domain-containing protein	No COG annotation		Op1819		Uncharacterized-2	USA300HOU_RS15650
588	0.042943208	USA300HOU_RS15655	NC_010063.1		13901	14089	+	hypothetical protein	Function unknown		Op1820		Uncharacterized-2	USA300HOU_RS15655
589	0.268392943	aph(3')-IIIa	NC_010063.1	USA300HOU_pUSA300HOUMR0018	14197	14991	-	aminoglycoside O-phosphotransferase APH(3')-IIIa	Translation, ribosomal structure and biogenesis	A0A059N2T2	Op1821		Uncharacterized-2	USA300HOU_RS14800
590	0.238223087	sat4	NC_010063.1	USA300HOU_pUSA300HOUMR0019	15084	15614	-	streptothricin N-acetyltransferase Sat4	Transcription	A0A132P3P0	Op1822		Uncharacterized-2	USA300HOU_RS14805
591	0.173303861	USA300HOU_RS15660	NC_010063.1		15611	16246	-	aminoglycoside 6-adenylyltransferase	Carbohydrate transport and metabolism		Op1822		Uncharacterized-2	USA300HOU_RS15660
592	0.080504978	USA300HOU_RS14820	NC_010063.1	USA300HOU_pUSA300HOUMR0021	16387	17061	-	IS6 family transposase	Replication, recombination and repair	D2J799	Op1823		Uncharacterized-2	USA300HOU_RS14820
593	0.176800759	USA300HOU_RS14825	NC_010063.1	USA300HOU_pUSA300HOUMR0022	17091	17294	-	hypothetical protein	Defense mechanisms	D2J6A7	Op1823		Uncharacterized-2	USA300HOU_RS14825
594	0.166345568	USA300HOU_RS14830	NC_010063.1	USA300HOU_pUSA300HOUMR0023	17308	18045	-	ABC transporter permease	Function unknown	D2J6A6	Op1823		Uncharacterized-2	USA300HOU_RS14830
595	0.161134476	USA300HOU_RS14835	NC_010063.1	USA300HOU_pUSA300HOUMR0024	18038	18967	-	ABC transporter ATP-binding protein	Defense mechanisms	D2J6A5	Op1823		Uncharacterized-2	USA300HOU_RS14835
596	0.144022604	USA300HOU_RS14840	NC_010063.1		19083	19964	-	HAMP domain-containing histidine kinase	No COG annotation		Op1824		Uncharacterized-2	USA300HOU_RS14840
597	0.127563854	USA300HOU_RS14850	NC_010063.1		19961	20338	-	response regulator transcription factor	Transcription		Op1824		Uncharacterized-2	USA300HOU_RS14850
598	0.084354126	USA300HOU_RS14855	NC_010063.1	USA300HOU_pUSA300HOUMR0027	20396	21070	-	IS6 family transposase	Replication, recombination and repair	A0A1B1UY17	Op1825		Uncharacterized-2	USA300HOU_RS14855
599	0.147441736	msr(A)	NC_010063.1	USA300HOU_pUSA300HOUMR0028	21544	23010	+	ABC-F type ribosomal protection protein Msr(A)	Function unknown	Q9FDP6	Op1826		Uncharacterized-2	USA300HOU_RS14860
600	0.178455765	mph(C)	NC_010063.1	USA300HOU_pUSA300HOUMR0029	23109	24008	+	Mph(C) family macrolide 2'-phosphotransferase	Function unknown	A0A1W7M1Q2	Op1827		Uncharacterized-2	USA300HOU_RS14865
601	0.172454104	USA300HOU_RS14870	NC_010063.1	USA300HOU_pUSA300HOUMR0030	24494	25102	+	recombinase family protein	Replication, recombination and repair	D2J8H5	Op1828		Uncharacterized-2	USA300HOU_RS14870
602	0.173566416	USA300HOU_RS14875	NC_010063.1	USA300HOU_pUSA300HOUMR0031	25348	25680	+	hypothetical protein	No COG annotation	UPI00015FD764	Op1829		Uncharacterized-2	USA300HOU_RS14875
603	0.133361771	USA300HOU_RS14880	NC_010063.1	USA300HOU_pUSA300HOUMR0032	25692	25877	+	helix-turn-helix transcriptional regulator	No COG annotation	D2J696	Op1829		Uncharacterized-2	USA300HOU_RS14880
604	0.180273235	USA300HOU_RS14885	NC_010063.1	USA300HOU_pUSA300HOUMR0033	26104	26847	-	DUF536 domain-containing protein	No COG annotation	D2J695	Op1830		Uncharacterized-2	USA300HOU_RS14885
605	0.230949135	ilvD	NC_010079.1	USA300HOU_2048	2165510	2167198	+	dihydroxy-acid dehydratase	Amino acid transport and metabolism	A0A0E8IPA5	Op1330	CodY	ILVopr	USA300HOU_RS11060
606	0.26036512	ilvB	NC_010079.1	USA300HOU_2049	2167226	2168995	+	biosynthetic-type acetolactate synthase large subunit	Coenzyme transport and metabolism	A0A0D3Q9E2	Op1330	CodY	ILVopr	USA300HOU_RS11065
607	0.284379288	USA300HOU_RS11070	NC_010079.1	USA300HOU_2050	2168995	2169249	+	ACT domain-containing protein	Amino acid transport and metabolism	A0A0E0VQT3	Op1330	CodY	ILVopr	USA300HOU_RS11070
608	0.284784667	ilvC	NC_010079.1	USA300HOU_2051	2169386	2170390	+	ketol-acid reductoisomerase	Coenzyme transport and metabolism	A0A0D6HB99	Op1330	CodY	ILVopr	USA300HOU_RS11075
609	0.273003998	USA300HOU_RS11080	NC_010079.1	USA300HOU_2052	2170420	2171949	+	2-isopropylmalate synthase	Amino acid transport and metabolism	A0A0E1VNX9	Op1330	CodY	ILVopr	USA300HOU_RS11080
610	0.249793892	leuB	NC_010079.1	USA300HOU_2053	2171952	2172998	+	3-isopropylmalate dehydrogenase	Energy production and conversion	A0A0E7VRL0	Op1330	CodY	ILVopr	USA300HOU_RS11085
611	0.258357901	leuC	NC_010079.1	USA300HOU_2054	2173012	2174382	+	3-isopropylmalate dehydratase large subunit	Amino acid transport and metabolism	A0A0E1VNT2	Op1330	CodY	ILVopr	USA300HOU_RS11090
612	0.233486817	leuD	NC_010079.1	USA300HOU_2055	2174383	2174955	+	3-isopropylmalate dehydratase small subunit	Amino acid transport and metabolism	A0A0D3Q988	Op1330	CodY	ILVopr	USA300HOU_RS11095
613	0.2084321	ilvA	NC_010079.1	USA300HOU_2056	2174970	2176238	+	threonine ammonia-lyase IlvA	Amino acid transport and metabolism	A0A0D3Q9V1	Op1330	CodY	ILVopr	USA300HOU_RS11100
614	0.161281444	USA300HOU_RS02745	NC_010079.1	USA300HOU_0515	567106	567567	+	CtsR family transcriptional regulator	Transcription	A0A0D1GN53	Op337	CtsR	CtsR	USA300HOU_RS02745
615	0.164825523	USA300HOU_RS02750	NC_010079.1	USA300HOU_0516	567586	568152	+	excinuclease ABC subunit B	Function unknown	A0A0E1VM95	Op338	CtsR,WalR	CtsR	USA300HOU_RS02750
616	0.155022569	USA300HOU_RS02755	NC_010079.1	USA300HOU_0517	568142	569149	+	protein arginine kinase	Amino acid transport and metabolism	A0A0D1FYL0	Op338	CtsR	CtsR	USA300HOU_RS02755
617	0.122475829	USA300HOU_RS02760	NC_010079.1	USA300HOU_0518	569163	571619	+	ATP-dependent Clp protease ATP-binding subunit	PostXtranslational modification, protein turnover, and chaperones	A0A0E0VLP7	Op338	CtsR	CtsR	USA300HOU_RS02760
618	0.214904688	clpB	NC_010079.1	USA300HOU_0933	976721	979330	+	ATP-dependent chaperone ClpB	PostXtranslational modification, protein turnover, and chaperones	A0A0E1VKP6	Op616	CtsR,WalR	CtsR	USA300HOU_RS04835
619	0.136463445	dnaK	NC_010079.1	USA300HOU_1581	1690001	1691833	-	molecular chaperone DnaK	PostXtranslational modification, protein turnover, and chaperones	A0A4T9YP21	Op1021	HrcA,CtsR	CtsR	USA300HOU_RS08425
620	0.159764415	grpE	NC_010079.1	USA300HOU_1582	1691902	1692528	-	nucleotide exchange factor GrpE	PostXtranslational modification, protein turnover, and chaperones	A0A068A8Z0	Op1022	HrcA,CtsR,WalR	CtsR	USA300HOU_RS08430
621	0.172838969	hrcA	NC_010079.1	USA300HOU_1583	1692560	1693537	-	heat-inducible transcription repressor HrcA	Transcription	A6QHC5	Op1022	HrcA,CtsR,WalR	CtsR	USA300HOU_RS08435
622	0.133645857	groL	NC_010079.1	USA300HOU_2024	2140471	2142087	-	chaperonin GroEL	PostXtranslational modification, protein turnover, and chaperones	A0A0D3Q9P2	Op1309	HrcA,CtsR	CtsR	USA300HOU_RS10925
623	0.167153492	USA300HOU_RS10930	NC_010079.1	USA300HOU_2025	2142163	2142447	-	co-chaperone GroES	PostXtranslational modification, protein turnover, and chaperones	A0A0E0VQR2	Op1310	HrcA,CtsR	CtsR	USA300HOU_RS10930
624	0.075723744	USA300HOU_RS00515	NC_010079.1	USA300HOU_0109	110142	110912	+	tandem-type lipoprotein	Cell wall/membrane/envelope biogenesis	A0A0H3K5I6	Op76		Vir-2	USA300HOU_RS00515
625	0.096053427	spa	NC_010079.1	USA300HOU_0122	128109	129587	-	staphylococcal protein A	Cell wall/membrane/envelope biogenesis	UPI0002C94430	Op88	CcpA,WalR	Vir-2	USA300HOU_RS00580
626	0.081407082	USA300HOU_RS00655	NC_010079.1	USA300HOU_0136	145771	146178	+	hypothetical protein	No COG annotation	A0A0E1VWM6	Op94		Vir-2	USA300HOU_RS00655
627	0.086451344	USA300HOU_RS01450	NC_010079.1	USA300HOU_0290	323240	323899	-	ABC transporter ATP-binding protein	Defense mechanisms	A0A0H2X0Y7	Op186		Vir-2	USA300HOU_RS01450
628	0.084142484	USA300HOU_RS01455	NC_010079.1	USA300HOU_0291	323913	324833	-	ABC transporter permease	Defense mechanisms	A0A0D6GG82	Op186		Vir-2	USA300HOU_RS01455
629	0.085156875	USA300HOU_RS01460	NC_010079.1	USA300HOU_0292	324830	325996	-	ABC transporter permease	Function unknown	A0A0H2X1B8	Op186		Vir-2	USA300HOU_RS01460
630	0.108422245	USA300HOU_RS01465	NC_010079.1	USA300HOU_0293	326064	327587	-	hypothetical protein	No COG annotation	A0A0D3Q462	Op187		Vir-2	USA300HOU_RS01465
631	0.074071688	USA300HOU_RS01475	NC_010079.1	USA300HOU_0295	328545	329132	+	DUF5080 family protein	Function unknown	A0A0H2X0Z4	Op188		Vir-2	USA300HOU_RS01475
632	0.142237988	USA300HOU_RS01480	NC_010079.1	USA300HOU_0296	329275	330168	-	CHAP domain-containing protein	Function unknown	A0A0H2X0C8	Op189		Vir-2	USA300HOU_RS01480
633	0.209190978	esxA	NC_010079.1	USA300HOU_0297	330416	330709	+	WXG100 family type VII secretion effector EsxA	Function unknown	A0A0D1K0V0	Op190		Vir-2	USA300HOU_RS01485
634	0.186682712	esaA	NC_010079.1	USA300HOU_0298	330793	333822	+	type VII secretion protein EsaA	Defense mechanisms	A0A0D3Q467	Op191		Vir-2	USA300HOU_RS01490
635	0.199613198	essA	NC_010079.1	USA300HOU_0299	333822	334280	+	type VII secretion protein EssA	Function unknown	A0A0E1VLK2	Op191		Vir-2	USA300HOU_RS01495
636	0.157683692	esaB	NC_010079.1	USA300HOU_0300	334252	334494	+	type VII secretion protein EsaB	Function unknown	A0A077VQA0	Op191		Vir-2	USA300HOU_RS01500
637	0.17407583	essB	NC_010079.1	USA300HOU_0301	334507	335841	+	type VII secretion protein EssB	Function unknown	A0A0H2XG66	Op191		Vir-2	USA300HOU_RS01505
638	0.180265507	essC	NC_010079.1	USA300HOU_0302	335863	340302	+	type VII secretion protein EssC	Cell cycle control, cell division, chromosome partitioning	A0A0H2XEV3	Op191		Vir-2	USA300HOU_RS01510
639	0.192066284	esaC	NC_010079.1	USA300HOU_0303	340332	340724	+	type VII secretion substrate EsaC	No COG annotation	A0A0H2GBN6	Op191		Vir-2	USA300HOU_RS01515
640	0.186678971	esxB	NC_010079.1	USA300HOU_0304	340740	341054	+	WXG100 family type VII secretion effector EsxB	No COG annotation	A0A0E1VLK7	Op191		Vir-2	USA300HOU_RS01520
641	0.181082798	USA300HOU_RS01525	NC_010079.1	USA300HOU_0305	341054	341728	+	DUF5081 family protein	No COG annotation	A0A0H2X1C2	Op191		Vir-2	USA300HOU_RS01525
642	0.190573064	USA300HOU_RS01530	NC_010079.1	USA300HOU_0306	341728	342045	+	hypothetical protein	No COG annotation	A0A0E1VLI2	Op191		Vir-2	USA300HOU_RS01530
643	0.081811874	USA300HOU_RS01535	NC_010079.1	USA300HOU_0307	342055	343899	+	ribonuclease YeeF family protein	Function unknown	A0A0H2WZZ2	Op191		Vir-2	USA300HOU_RS01535
644	0.064326997	USA300HOU_RS01610	NC_010079.1	USA300HOU_0322	353190	353564	+	DUF4467 domain-containing protein	Function unknown	A0A0H2WXW6	Op199		Vir-2	USA300HOU_RS01610
645	0.058823104	USA300HOU_RS01615	NC_010079.1	USA300HOU_0323	353717	354115	+	DUF4064 domain-containing protein	Function unknown	A0A0D6GE21	Op200		Vir-2	USA300HOU_RS01615
646	0.089959474	USA300HOU_RS04240	NC_010079.1	USA300HOU_0813	869639	869962	-	hypothetical protein	No COG annotation	A0A0E1VLG8	Op536		Vir-2	USA300HOU_RS04240
647	0.103012578	USA300HOU_RS04245	NC_010079.1	USA300HOU_0814	869978	870124	-	hypothetical protein	No COG annotation	A0A0E1VJD0	Op536		Vir-2	USA300HOU_RS04245
648	0.103778736	USA300HOU_RS04250	NC_010079.1	USA300HOU_0815	870316	871044	-	DUF5067 domain-containing protein	No COG annotation	A0A0H2XHH4	Op537		Vir-2	USA300HOU_RS04250
649	0.059285637	USA300HOU_RS05145	NC_010079.1		1040996	1041283	+	hypothetical protein	No COG annotation	A0A0D3Q617	Op653	GraS	Vir-2	USA300HOU_RS05145
650	0.077235306	USA300HOU_RS05150	NC_010079.1	USA300HOU_0984	1041289	1042770	+	glycosyltransferase	Cell wall/membrane/envelope biogenesis	A0A0D6HUA0	Op653		Vir-2	USA300HOU_RS05150
651	0.08582887	USA300HOU_RS06095	NC_010079.1	USA300HOU_1151	1225914	1226867	+	hypothetical protein	No COG annotation	A0A0H2WYN2	Op768		Vir-2	USA300HOU_RS06095
652	-0.075831039	ebh	NC_010079.1	USA300HOU_1372	1470758	1502023	-	hyperosmolarity resistance protein Ebh	Cell cycle control, cell division, chromosome partitioning	A0A5C0W205	Op912		Vir-2	USA300HOU_RS07340
653	0.061653143	lukS-PV	NC_010079.1	USA300HOU_1431	1561096	1562034	-	Panton-Valentine bi-component leukocidin subunit S	Function unknown	A0A0H2XI46	Op949		Vir-2	USA300HOU_RS07650
654	0.097650884	USA300HOU_RS15325	NC_010079.1		1607109	1607954	-	hypothetical protein	Function unknown	A0A5A4UKE2	Op972		Vir-2	USA300HOU_RS15325
655	0.098161872	USA300HOU_RS07970	NC_010079.1	USA300HOU_1492	1607947	1608876	-	DUF1672 domain-containing protein	Function unknown	A0A0D3Q7K8	Op972		Vir-2	USA300HOU_RS07970
656	0.058573518	hysA	NC_010079.1	USA300HOU_2197	2338242	2340665	+	hyaluronate lyase HysA	Cell motility	A0A0D6H7X3	Op1424		Vir-2	USA300HOU_RS11940
657	0.073088463	USA300HOU_RS12675	NC_010079.1	USA300HOU_2324	2461505	2462152	-	DUF805 domain-containing protein	Function unknown	A0A0D3QA03	Op1510		Vir-2	USA300HOU_RS12675
658	0.065174924	USA300HOU_RS14025	NC_010079.1	USA300HOU_2580	2725912	2726280	-	hypothetical protein	No COG annotation	A0A0H2X060	Op1700		Vir-2	USA300HOU_RS14025
659	0.059486168	USA300HOU_RS14030	NC_010079.1	USA300HOU_2581	2726295	2726573	-	TIGR04197 family type VII secretion effector	No COG annotation	A0A0B6XT55	Op1700		Vir-2	USA300HOU_RS14030
660	0.085915126	aur	NC_010079.1	USA300HOU_2637	2784258	2785787	-	zinc metalloproteinase aureolysin	Amino acid transport and metabolism	A0A0H2WZZ4	Op1749	CodY	Vir-2	USA300HOU_RS14335
661	0.093592313	USA300HOU_RS14940	NC_010079.1	USA300HOU_0073	76019	76171	-	hypothetical protein	Inorganic ion transport and metabolism	A0A3A0RYE3	Op51		Uncharacterized-3	USA300HOU_RS14940
662	-0.067093233	USA300HOU_RS04245	NC_010079.1	USA300HOU_0814	869978	870124	-	hypothetical protein	No COG annotation	A0A0E1VJD0	Op536		Uncharacterized-3	USA300HOU_RS04245
663	0.075041578	USA300HOU_RS04345	NC_010079.1	USA300HOU_0833	886216	886710	-	GNAT family N-acetyltransferase	Translation, ribosomal structure and biogenesis	A0A0E1VJA8	Op554		Uncharacterized-3	USA300HOU_RS04345
664	0.078115795	USA300HOU_RS04505	NC_010079.1	USA300HOU_0868	910111	910305	+	CsbD family protein	Function unknown	A0A0E0VN75	Op572	SigB,Genomic Island 3	Uncharacterized-3	USA300HOU_RS04505
665	0.06619192	USA300HOU_RS04595	NC_010079.1	USA300HOU_0888	925575	926009	+	DUF86 domain-containing protein	Function unknown	A0A0E7MS50	Op586		Uncharacterized-3	USA300HOU_RS04595
666	0.070085716	USA300HOU_RS05165	NC_010079.1	USA300HOU_0986	1044697	1044828	-	hypothetical protein	No COG annotation	A0A0H2WWF1	Op656	WalR	Uncharacterized-3	USA300HOU_RS05165
667	0.071726736	USA300HOU_RS05250	NC_010079.1	USA300HOU_0999	1062753	1063223	-	DUF2538 family protein	Function unknown	A0A0H2WWG0	Op669		Uncharacterized-3	USA300HOU_RS05250
668	0.106258538	USA300HOU_RS05375	NC_010079.1		1088266	1088400	-	hypothetical protein	No COG annotation	A0A0E0VN11	Op679	WalR	Uncharacterized-3	USA300HOU_RS05375
669	0.064953215	USA300HOU_RS05405	NC_010079.1	USA300HOU_1027	1094418	1094651	-	glutaredoxin family protein	PostXtranslational modification, protein turnover, and chaperones	A0A0H2WYJ6	Op684		Uncharacterized-3	USA300HOU_RS05405
670	0.090439074	USA300HOU_RS05835	NC_010079.1	USA300HOU_1101	1172049	1172273	+	hypothetical protein	No COG annotation	A0A2Y9TPG0	Op739		Uncharacterized-3	USA300HOU_RS05835
671	0.128524415	USA300HOU_RS06485	NC_010079.1	USA300HOU_1219	1313393	1313608	-	hypothetical protein	No COG annotation	A0A0E0VQ91	Op808	WalR	Uncharacterized-3	USA300HOU_RS06485
672	0.070566257	USA300HOU_RS06740	NC_010079.1	USA300HOU_1270	1355135	1355710	+	hypothetical protein	Amino acid transport and metabolism	A0A0D1HWR5	Op840	CcpA	Uncharacterized-3	USA300HOU_RS06740
673	0.074860903	USA300HOU_RS06770	NC_010079.1		1361754	1362068	-	hypothetical protein	No COG annotation	A0A0E1VK63	Op844		Uncharacterized-3	USA300HOU_RS06770
674	0.070935408	USA300HOU_RS07405	NC_010079.1	USA300HOU_1385	1517364	1517714	-	YppE family protein	Function unknown	A0A0H2WW01	Op920		Uncharacterized-3	USA300HOU_RS07405
675	0.076814932	USA300HOU_RS08175	NC_010079.1	USA300HOU_1532	1646757	1647338	+	hypothetical protein	No COG annotation	A0A0E1VIY6	Op996		Uncharacterized-3	USA300HOU_RS08175
676	0.080934181	USA300HOU_RS08645	NC_010079.1	USA300HOU_1624	1733051	1733197	-	hypothetical protein	No COG annotation	A0A0E1VJ94	Op1040		Uncharacterized-3	USA300HOU_RS08645
677	0.062860437	USA300HOU_RS08920	NC_010079.1	USA300HOU_1670	1785278	1785400	-	hypothetical protein	No COG annotation	A0A0H2X223	Op1070		Uncharacterized-3	USA300HOU_RS08920
678	0.06792924	USA300HOU_RS09275	NC_010079.1	USA300HOU_1736	1867315	1867626	+	peptidase	Function unknown	A0A0H2WZC7	Op1123		Uncharacterized-3	USA300HOU_RS09275
679	0.067614798	USA300HOU_RS09430	NC_010079.1		1904971	1905195	-	hypothetical protein	No COG annotation	A0A0E0VPV6	Op1141		Uncharacterized-3	USA300HOU_RS09430
680	0.063905055	traP	NC_010079.1	USA300HOU_1827	1967165	1967668	+	signal transduction protein TRAP	Function unknown	A0A0H3KDJ0	Op1189		Uncharacterized-3	USA300HOU_RS09805
681	0.079274834	USA300HOU_RS11255	NC_010079.1	USA300HOU_2080	2207903	2208040	-	hypothetical protein	No COG annotation	A0A0E1VMG0	Op1344	WalR,GraS	Uncharacterized-3	USA300HOU_RS11255
682	0.090446288	USA300HOU_RS12225	NC_010079.1	USA300HOU_2241	2379601	2379765	+	hypothetical protein	No COG annotation	A0A0H2WX03	Op1447		Uncharacterized-3	USA300HOU_RS12225
683	0.091644548	USA300HOU_RS12570	NC_010079.1	USA300HOU_2302	2439509	2440039	+	hypothetical protein	No COG annotation	A0A0H2WX15	Op1493	VraR,VraS2	Uncharacterized-3	USA300HOU_RS12570
684	0.06240921	USA300HOU_RS12790	NC_010079.1	USA300HOU_2346	2483243	2483686	+	response regulator transcription factor	Transcription	A0A0H3KA54	Op1526		Uncharacterized-3	USA300HOU_RS12790
685	0.113094789	USA300HOU_RS13065	NC_010079.1	USA300HOU_2397	2537542	2537646	+	putative metal homeostasis protein	No COG annotation	A0A080V9I6	Op1566	WalR	Uncharacterized-3	USA300HOU_RS13065
686	0.074313117	USA300HOU_RS13505	NC_010079.1	USA300HOU_2483	2620437	2620703	+	hypothetical protein	No COG annotation	A0A0E0VSY1	Op1624		Uncharacterized-3	USA300HOU_RS13505
687	0.083077475	USA300HOU_RS14150	NC_010079.1	USA300HOU_2604	2748953	2749165	-	hypothetical protein	Function unknown	A0A0E0VTB6	Op1721	WalR	Uncharacterized-3	USA300HOU_RS14150
688	0.107260774	USA300HOU_RS00510	NC_010079.1	USA300HOU_0108	108935	109921	+	phosphatidylinositol-specific phospholipase C	Intracellular trafficking, secretion, and vesicular transport	A0A0D6GL09	Op75		SaeR-2	USA300HOU_RS00510
689	-0.093586621	spa	NC_010079.1	USA300HOU_0122	128109	129587	-	staphylococcal protein A	Cell wall/membrane/envelope biogenesis	UPI0002C94430	Op88	CcpA,WalR	SaeR-2	USA300HOU_RS00580
690	0.087548409	USA300HOU_RS04500	NC_010079.1	USA300HOU_0867	908523	909077	-	DUF4888 domain-containing protein	No COG annotation	A0A0H2XJB4	Op571	SaeR,Genomic Island 3	SaeR-2	USA300HOU_RS04500
691	0.107856018	sspC	NC_010079.1	USA300HOU_0994	1051859	1052188	-	staphostatin B	Function unknown	A0A0E1VIT2	Op662		SaeR-2	USA300HOU_RS05205
692	0.127683083	sspB	NC_010079.1	USA300HOU_0995	1052226	1053407	-	cysteine protease staphopain B	Cell wall/membrane/envelope biogenesis	A0A0H2XGH9	Op662		SaeR-2	USA300HOU_RS05210
693	0.130892428	sspA	NC_010079.1	USA300HOU_0996	1053489	1054499	-	Glu-specific serine endopeptidase SspA	Cell wall/membrane/envelope biogenesis	A0A0D6HU18	Op663		SaeR-2	USA300HOU_RS05215
694	0.120750343	lukF-PV	NC_010079.1	USA300HOU_1430	1560117	1561100	-	Panton-Valentine bi-component leukocidin subunit F	Function unknown	A0A1S5YLW8	Op949		SaeR-2	USA300HOU_RS07645
695	0.117581847	lukS-PV	NC_010079.1	USA300HOU_1431	1561096	1562034	-	Panton-Valentine bi-component leukocidin subunit S	Function unknown	A0A0H2XI46	Op949		SaeR-2	USA300HOU_RS07650
696	0.206618345	splF	NC_010079.1	USA300HOU_1801	1939504	1940223	-	serine protease SplF	Amino acid transport and metabolism	A0A0D6HF55	Op1173	WalR,Genomic Island 8	SaeR-2	USA300HOU_RS09630
697	0.20726529	splE	NC_010079.1	USA300HOU_1802	1940374	1941090	-	serine protease SplE	Amino acid transport and metabolism	A0A0D6HF50	Op1174	WalR,Genomic Island 8	SaeR-2	USA300HOU_RS09635
698	0.142553588	USA300HOU_RS15785	NC_010079.1		1941192	1941299	+	hypothetical protein	No COG annotation	A0A2Y9TR95	Op1175		SaeR-2	USA300HOU_RS15785
699	0.197128751	splD	NC_010079.1	USA300HOU_1803	1941248	1941967	-	serine protease SplD	Amino acid transport and metabolism	A0A0D6HDR6	Op1176	WalR,Genomic Island 8	SaeR-2	USA300HOU_RS09640
700	0.216243475	splC	NC_010079.1	USA300HOU_1804	1942088	1942807	-	serine protease SplC	Amino acid transport and metabolism	A0A0E7RZY7	Op1177	WalR,Genomic Island 8	SaeR-2	USA300HOU_RS09645
701	0.250080492	splB	NC_010079.1	USA300HOU_1805	1942865	1943587	-	serine protease SplB	Amino acid transport and metabolism	A0A0D6HFN1	Op1178	WalR	SaeR-2	USA300HOU_RS09650
702	0.238352364	splA	NC_010079.1	USA300HOU_1806	1943712	1944419	-	serine protease SplA	Amino acid transport and metabolism	A0A0E8IUH3	Op1179	SaeR,WalR	SaeR-2	USA300HOU_RS09655
703	0.09292004	lukD	NC_010079.1	USA300HOU_1817	1956068	1957051	-	bi-component leukocidin LukED subunit D	Cell wall/membrane/envelope biogenesis	A0A0H2WX25	Op1184	SaeR	SaeR-2	USA300HOU_RS09715
704	0.113360723	scpA	NC_010079.1	USA300HOU_1910	2055720	2056886	+	cysteine protease staphopain A	Cell wall/membrane/envelope biogenesis	A0A0E8JWI2	Op1245		SaeR-2	USA300HOU_RS10365
705	0.101504785	USA300HOU_RS10370	NC_010079.1	USA300HOU_1911	2056917	2057243	+	staphostatin A	Function unknown	A0A0E1VP47	Op1245		SaeR-2	USA300HOU_RS10370
706	0.083969366	hlgC	NC_010079.1	USA300HOU_2404	2543773	2544720	+	bi-component gamma-hemolysin HlgCB subunit C	Function unknown	A0A0D6H099	Op1572	SaeR,WalR	SaeR-2	USA300HOU_RS13100
707	0.104415739	aur	NC_010079.1	USA300HOU_2637	2784258	2785787	-	zinc metalloproteinase aureolysin	Amino acid transport and metabolism	A0A0H2WZZ4	Op1749	CodY	SaeR-2	USA300HOU_RS14335
708	0.105482107	USA300HOU_RS00400	NC_010079.1		89055	89189	-	hypothetical protein	No COG annotation	A0A133QBS3	Op57		SG_4	USA300HOU_RS00400
709	-0.096842709	USA300HOU_RS01280	NC_010079.1	USA300HOU_0257	289831	290109	+	PTS sugar transporter subunit IIB	Carbohydrate transport and metabolism	A0A077UF09	Op165		SG_4	USA300HOU_RS01280
710	0.09637074	USA300HOU_RS15720	NC_010079.1	USA300HOU_0456	476891	476956	-	phenol-soluble modulin PSM-alpha-1	No COG annotation	UPI00015FD704	Op292		SG_4	USA300HOU_RS15720
711	0.120144098	USA300HOU_RS03220	NC_010079.1	USA300HOU_0611	669101	669208	+	hypothetical protein	No COG annotation	A0A084P1U5	Op406		SG_4	USA300HOU_RS03220
712	-0.104817727	USA300HOU_RS05370	NC_010079.1		1088046	1088165	+	hypothetical protein	No COG annotation	A0A140HK68	Op678		SG_4	USA300HOU_RS05370
713	0.094395991	USA300HOU_RS06600	NC_010079.1	USA300HOU_1242	1339456	1339668	+	hypothetical protein	No COG annotation	A0A0H2XH54	Op822	Genomic Island 4	SG_4	USA300HOU_RS06600
714	-0.095862785	USA300HOU_RS07825	NC_010079.1	USA300HOU_1464	1592794	1592997	-	hypothetical protein	No COG annotation	A0A0H2XIN5	Op962	Genomic Island 6	SG_4	USA300HOU_RS07825
715	-0.08638467	USA300HOU_RS07910	NC_010079.1	USA300HOU_1481	1600630	1600893	-	helix-turn-helix domain-containing protein	No COG annotation	A0A068A7U2	Op964	Genomic Island 6	SG_4	USA300HOU_RS07910
716	0.601701554	USA300HOU_RS15500	NC_010079.1	USA300HOU_2156	2292150	2292254	+	hypothetical protein	No COG annotation	A0A1S6BT19	Op1394		SG_4	USA300HOU_RS15500
717	0.138235862	USA300HOU_RS13275	NC_010079.1	USA300HOU_2438	2577606	2577725	-	hypothetical protein	No COG annotation	A0A0H2X0I6	Op1594		SG_4	USA300HOU_RS13275
718	0.087749595	USA300HOU_RS15835	NC_010079.1		2610637	2610744	-	Csa1 family protein	No COG annotation		Op1619		SG_4	USA300HOU_RS15835
719	0.270125838	USA300HOU_RS00905	NC_010079.1	USA300HOU_0184	195368	195880	+	DUF4242 domain-containing protein	Function unknown	A0A0E1VLK6	Op120	CymR,CodY	CymR	USA300HOU_RS00905
720	0.314141671	USA300HOU_RS00910	NC_010079.1	USA300HOU_0185	196222	196962	+	ABC transporter ATP-binding protein	Inorganic ion transport and metabolism	A0A0H2XGQ8	Op121	CymR	CymR	USA300HOU_RS00910
721	0.29830615	USA300HOU_RS00915	NC_010079.1	USA300HOU_0186	196976	197950	+	ABC transporter substrate-binding protein	Inorganic ion transport and metabolism	A0A0H2XJJ1	Op121	CymR	CymR	USA300HOU_RS00915
722	0.304739636	USA300HOU_RS00920	NC_010079.1	USA300HOU_0187	197947	198708	+	ABC transporter permease	Inorganic ion transport and metabolism	A0A0D6GJL4	Op121	CymR	CymR	USA300HOU_RS00920
723	0.279964647	USA300HOU_RS00925	NC_010079.1		198721	199753	+	acyl-CoA/acyl-ACP dehydrogenase	Lipid transport and metabolism		Op121		CymR	USA300HOU_RS00925
724	0.091364344	USA300HOU_RS00930	NC_010079.1	USA300HOU_0189	199970	200329	+	DUF2294 domain-containing protein	Function unknown	A0A0E0VMB3	Op122		CymR	USA300HOU_RS00930
725	0.123887135	USA300HOU_RS01050	NC_010079.1	USA300HOU_0212	234967	236559	-	ABC transporter ATP-binding protein	Inorganic ion transport and metabolism	A0A0D6GGT8	Op137	CymR,GraS	CymR	USA300HOU_RS01050
726	0.082770111	USA300HOU_RS01055	NC_010079.1	USA300HOU_0213	236516	237994	+	ABC transporter permease	Amino acid transport and metabolism	A0A0H2XEQ5	Op138		CymR	USA300HOU_RS01055
727	0.085473511	USA300HOU_RS01060	NC_010079.1	USA300HOU_0214	238000	239163	+	ABC transporter permease	Amino acid transport and metabolism	A0A0D3Q3Y6	Op138		CymR	USA300HOU_RS01060
728	0.130470367	USA300HOU_RS02030	NC_010079.1	USA300HOU_0406	431203	432591	-	L-cystine transporter	Intracellular trafficking, secretion, and vesicular transport	A0A0H2X1J5	Op257	CymR,CodY	CymR	USA300HOU_RS02030
729	0.150417674	USA300HOU_RS02315	NC_010079.1		486341	487255	+	cysteine synthase family protein	Amino acid transport and metabolism	A0A0H2WYG9	Op299	CymR	CymR	USA300HOU_RS02315
730	0.146070176	USA300HOU_RS02320	NC_010079.1		487239	488381	+	bifunctional cystathionine gamma-lyase/homocysteine desulfhydrase	Amino acid transport and metabolism	A0A0H2WY67	Op299	CymR	CymR	USA300HOU_RS02320
731	0.084804879	USA300HOU_RS02325	NC_010079.1		488675	489700	+	methionine ABC transporter ATP-binding protein	Inorganic ion transport and metabolism	A0A0D6GAH9	Op300	CymR	CymR	USA300HOU_RS02325
732	0.086748761	USA300HOU_RS02330	NC_010079.1		489704	490363	+	ABC transporter permease	Inorganic ion transport and metabolism	A0A0H2WYU6	Op300	CymR	CymR	USA300HOU_RS02330
733	0.093625165	cysK	NC_010079.1	USA300HOU_0507	550739	551671	+	cysteine synthase A	Amino acid transport and metabolism	A0A0E1VMP9	Op329	CymR	CymR	USA300HOU_RS02630
734	0.155968016	USA300HOU_RS11005	NC_010079.1	USA300HOU_2041	2155884	2156108	-	sulfurtransferase TusA family protein	PostXtranslational modification, protein turnover, and chaperones	A0A0H2WWL7	Op1322		CymR	USA300HOU_RS11005
735	0.150016985	USA300HOU_RS11010	NC_010079.1	USA300HOU_2042	2156168	2157196	-	YeeE/YedE family protein	Function unknown	A0A2Y9TTN1	Op1323	CymR	CymR	USA300HOU_RS11010
736	0.090009607	USA300HOU_RS13040	NC_010079.1	USA300HOU_2393	2533601	2534332	-	amino acid ABC transporter ATP-binding protein	Amino acid transport and metabolism	A0A0E1VN46	Op1564	CymR	CymR	USA300HOU_RS13040
737	0.08540877	USA300HOU_RS13045	NC_010079.1	USA300HOU_2394	2534329	2535048	-	amino acid ABC transporter permease	Inorganic ion transport and metabolism	A0A0E1VQ64	Op1564		CymR	USA300HOU_RS13045
738	0.091594088	USA300HOU_RS13050	NC_010079.1	USA300HOU_2395	2535029	2535808	-	transporter substrate-binding domain-containing protein	Amino acid transport and metabolism	A0A0E1VN00	Op1564	CymR	CymR	USA300HOU_RS13050
739	0.161492097	USA300HOU_RS00135	NC_010079.1	USA300HOU_0025	34513	35769	+	DUF3578 domain-containing protein	Defense mechanisms	A0A0H2XHW3	Op14		SCCMec/ACME	USA300HOU_RS00135
740	0.125872859	USA300HOU_RS00140	NC_010079.1	USA300HOU_0026	35877	36551	-	IS6-like element IS257 family transposase	Replication, recombination and repair	A0A0H2WXC3	Op15		SCCMec/ACME	USA300HOU_RS00140
741	0.138235956	USA300HOU_RS14915	NC_010079.1	USA300HOU_0027	36587	36976	+	hydroxymethylglutaryl-CoA synthase family protein	Lipid transport and metabolism	A0A2A1K7D4	Op16		SCCMec/ACME	USA300HOU_RS14915
742	0.187698415	USA300HOU_RS00150	NC_010079.1	USA300HOU_0029	37813	38556	+	glycerophosphoryl diester phosphodiesterase	Energy production and conversion	A0A0E1VBD2	Op17		SCCMec/ACME	USA300HOU_RS00150
743	0.153442622	USA300HOU_RS00155	NC_010079.1	USA300HOU_0030	38653	39081	+	MaoC family dehydratase	Lipid transport and metabolism	A0A088B1I4	Op18		SCCMec/ACME	USA300HOU_RS00155
744	0.233175765	mecA	NC_010079.1	USA300HOU_0031	39127	41136	-	PBP2a family beta-lactam-resistant peptidoglycan transpeptidase MecA	Cell wall/membrane/envelope biogenesis	A0A141HMH7	Op19	MecI	SCCMec/ACME	USA300HOU_RS00160
745	0.200811714	USA300HOU_RS00165	NC_010079.1	USA300HOU_0032	41233	42219	+	beta-lactam sensor/signal transducer MecR1	Transcription	A0A0E1VB21	Op20		SCCMec/ACME	USA300HOU_RS00165
746	0.231540812	USA300HOU_RS00170	NC_010079.1	USA300HOU_0033	42191	42451	+	DUF3387 domain-containing protein	Transcription	A0A0E1VD57	Op21		SCCMec/ACME	USA300HOU_RS00170
747	0.080234787	USA300HOU_RS00175	NC_010079.1		42442	44049	-	IS1182 family transposase	Replication, recombination and repair		Op22		SCCMec/ACME	USA300HOU_RS00175
748	0.054935914	USA300HOU_RS00180	NC_010079.1	USA300HOU_0035	44101	44607	-	DUF1643 domain-containing protein	Defense mechanisms	A0A0H2XIB4	Op22		SCCMec/ACME	USA300HOU_RS00180
749	0.058718411	USA300HOU_RS00185	NC_010079.1	USA300HOU_0036	44622	44933	-	DUF960 domain-containing protein	Replication, recombination and repair	A0A060PLE8	Op22		SCCMec/ACME	USA300HOU_RS00185
750	0.061479233	USA300HOU_RS00190	NC_010079.1	USA300HOU_0038	45020	45370	-	hypothetical protein	Function unknown	A0A060PNX9	Op23		SCCMec/ACME	USA300HOU_RS00190
751	0.127137255	USA300HOU_RS00195	NC_010079.1	USA300HOU_0039	45892	47520	-	recombinase family protein	Replication, recombination and repair	A0A060PVW3	Op24		SCCMec/ACME	USA300HOU_RS00195
752	0.11726369	USA300HOU_RS00200	NC_010079.1	USA300HOU_0040	47542	48891	-	recombinase family protein	Replication, recombination and repair	A0A0H2XI73	Op24		SCCMec/ACME	USA300HOU_RS00200
753	0.08896664	USA300HOU_RS00205	NC_010079.1	USA300HOU_0041	49125	50912	-	DUF927 domain-containing protein	Replication, recombination and repair	A0A0H2XHF3	Op25		SCCMec/ACME	USA300HOU_RS00205
754	0.064736304	USA300HOU_RS00210	NC_010079.1	USA300HOU_0042	50912	51202	-	hypothetical protein	Function unknown	A0A0H2XEW0	Op25	Genomic Island 1	SCCMec/ACME	USA300HOU_RS00210
755	0.104611443	USA300HOU_RS00215	NC_010079.1	USA300HOU_0043	51341	52390	+	hypothetical protein	No COG annotation	A0A0H3JUS9	Op26	Genomic Island 1	SCCMec/ACME	USA300HOU_RS00215
756	0.167856585	USA300HOU_RS00220	NC_010079.1	USA300HOU_0044	53063	54553	+	ATPase AAA	Transcription	A0A0H2XH92	Op27	Genomic Island 1	SCCMec/ACME	USA300HOU_RS00220
757	0.091903164	cstB	NC_010079.1		54926	56244	-	persulfide dioxygenase-sulfurtransferase CstB	Inorganic ion transport and metabolism		Op28	Genomic Island 1	SCCMec/ACME	USA300HOU_RS00230
758	0.041753554	USA300HOU_RS00235	NC_010079.1	USA300HOU_0047	56434	56805	+	HNH endonuclease	Replication, recombination and repair	A0A0H2XIJ6	Op30	Genomic Island 1	SCCMec/ACME	USA300HOU_RS00235
759	0.202834625	USA300HOU_RS00240	NC_010079.1	USA300HOU_0048	56934	57554	+	hypothetical protein	No COG annotation	A0A0H2XF21	Op31	Genomic Island 1	SCCMec/ACME	USA300HOU_RS00240
760	0.081196374	USA300HOU_RS14925	NC_010079.1		58074	58262	-	hypothetical protein	No COG annotation		Op32		SCCMec/ACME	USA300HOU_RS14925
761	0.104998996	USA300HOU_RS00245	NC_010079.1	USA300HOU_0050	59043	60008	+	HNH endonuclease	Defense mechanisms	A0A0H2XJN9	Op34	Genomic Island 1	SCCMec/ACME	USA300HOU_RS00245
762	0.043160989	USA300HOU_RS00250	NC_010079.1	USA300HOU_0051	60105	60296	+	hypothetical protein	No COG annotation	A0A0H2XHL8	Op35	Genomic Island 1	SCCMec/ACME	USA300HOU_RS00250
763	0.082550658	USA300HOU_RS00255	NC_010079.1	USA300HOU_0052	60388	60717	+	hypothetical protein	No COG annotation	A0A0H2XG32	Op36	Genomic Island 1	SCCMec/ACME	USA300HOU_RS00255
764	0.121125903	USA300HOU_RS00260	NC_010079.1	USA300HOU_0053	60794	61153	-	hypothetical protein	No COG annotation	A0A169SZC0	Op37	Genomic Island 1	SCCMec/ACME	USA300HOU_RS00260
765	0.065659184	USA300HOU_RS00265	NC_010079.1	USA300HOU_0055	61724	62533	-	IS3 family transposase	Replication, recombination and repair	A0A3G1RML2	Op39	Genomic Island 1	SCCMec/ACME	USA300HOU_RS00265
766	0.169032269	USA300HOU_RS00270	NC_010079.1	USA300HOU_0057	63046	63543	-	GNAT family N-acetyltransferase	Translation, ribosomal structure and biogenesis	A0A0H2VEE1	Op40	Genomic Island 1	SCCMec/ACME	USA300HOU_RS00270
767	0.095077957	USA300HOU_RS00275	NC_010079.1	USA300HOU_0059	64041	65168	+	alcohol dehydrogenase catalytic domain-containing protein	Energy production and conversion	A0A169SZM3	Op41	Genomic Island 1	SCCMec/ACME	USA300HOU_RS00275
768	0.051913743	USA300HOU_RS00285	NC_010079.1	USA300HOU_0061	65661	66164	-	DUF1643 domain-containing protein	Defense mechanisms	A0A0H2XIG0	Op42	Genomic Island 1	SCCMec/ACME	USA300HOU_RS00285
769	0.049172082	USA300HOU_RS00290	NC_010079.1	USA300HOU_0062	66180	66491	-	hypothetical protein	Replication, recombination and repair	A0A0H2XH80	Op42	Genomic Island 1	SCCMec/ACME	USA300HOU_RS00290
770	0.080353717	USA300HOU_RS14935	NC_010079.1		67535	67749	-	M15 family metallopeptidase	Cell wall/membrane/envelope biogenesis		Op44		SCCMec/ACME	USA300HOU_RS14935
771	0.072344909	USA300HOU_RS00300	NC_010079.1		67736	68736	+	IS3 family transposase	Replication, recombination and repair		Op45	Genomic Island 1	SCCMec/ACME	USA300HOU_RS00300
772	0.149437097	arcC	NC_010079.1	USA300HOU_0066	68836	69765	-	carbamate kinase	Amino acid transport and metabolism	Q2FKJ8	Op46	Genomic Island 1	SCCMec/ACME	USA300HOU_RS00305
773	0.140602301	argF	NC_010079.1	USA300HOU_0067	69785	70783	-	ornithine carbamoyltransferase	Amino acid transport and metabolism	A0A0H2XIR5	Op46	Genomic Island 1	SCCMec/ACME	USA300HOU_RS00310
774	0.063211245	USA300HOU_RS00315	NC_010079.1	USA300HOU_0068	70821	71510	-	Crp/Fnr family transcriptional regulator	Signal transduction mechanisms	A0A0H2XFE2	Op46	Genomic Island 1	SCCMec/ACME	USA300HOU_RS00315
775	0.114472075	arcD	NC_010079.1	USA300HOU_0069	71552	72973	-	arginine-ornithine antiporter	Amino acid transport and metabolism	A0A0H2VEL5	Op47	Genomic Island 1	SCCMec/ACME	USA300HOU_RS00320
776	0.160780818	arcA	NC_010079.1	USA300HOU_0070	73059	74294	-	arginine deiminase	Amino acid transport and metabolism	A0A0H2XGY3	Op48	Genomic Island 1	SCCMec/ACME	USA300HOU_RS00325
777	0.064846284	USA300HOU_RS00330	NC_010079.1	USA300HOU_0071	74563	75009	-	ArgR family transcriptional regulator	Transcription	A0A0H2XKJ2	Op49	Genomic Island 1	SCCMec/ACME	USA300HOU_RS00330
778	0.163076479	USA300HOU_RS00335	NC_010079.1	USA300HOU_0072	75511	75942	+	universal stress protein	Signal transduction mechanisms	A0A0H2VE45	Op50		SCCMec/ACME	USA300HOU_RS00335
779	0.095847657	USA300HOU_RS14940	NC_010079.1	USA300HOU_0073	76019	76171	-	hypothetical protein	Inorganic ion transport and metabolism	A0A3A0RYE3	Op51		SCCMec/ACME	USA300HOU_RS14940
780	0.06641978	USA300HOU_RS14945	NC_010079.1		76215	76888	+	IS6 family transposase	Replication, recombination and repair		Op52		SCCMec/ACME	USA300HOU_RS14945
781	0.193125688	USA300HOU_RS00350	NC_010079.1	USA300HOU_0075	77076	77891	+	alpha/beta hydrolase	Lipid transport and metabolism	A0A0H2XHZ1	Op53		SCCMec/ACME	USA300HOU_RS00350
782	0.145303782	USA300HOU_RS00355	NC_010079.1	USA300HOU_0076	78213	79391	+	IS110 family transposase	Replication, recombination and repair	UPI000CF61B05	Op54		SCCMec/ACME	USA300HOU_RS00355
783	0.164236219	USA300HOU_RS00360	NC_010079.1	USA300HOU_0077	79651	80343	+	class I SAM-dependent methyltransferase	Secondary metabolites biosynthesis, transport, and catabolism	A0A3G1RMQ0	Op55		SCCMec/ACME	USA300HOU_RS00360
784	0.155828861	USA300HOU_RS00365	NC_010079.1	USA300HOU_0078	80340	81893	+	nickel ABC transporter substrate-binding protein	Amino acid transport and metabolism	A0A0H2XIR7	Op55		SCCMec/ACME	USA300HOU_RS00365
785	0.150356835	USA300HOU_RS00370	NC_010079.1	USA300HOU_0079	81896	82852	+	ABC transporter permease	Inorganic ion transport and metabolism	A0A0H2XGH1	Op55		SCCMec/ACME	USA300HOU_RS00370
786	0.15376652	USA300HOU_RS00375	NC_010079.1	USA300HOU_0080	82852	83619	+	ABC transporter permease	Inorganic ion transport and metabolism	A0A0H2XGJ4	Op55		SCCMec/ACME	USA300HOU_RS00375
787	0.14315763	USA300HOU_RS00380	NC_010079.1	USA300HOU_0081	83586	84353	+	ABC transporter ATP-binding protein	Amino acid transport and metabolism	A0A0H2XE30	Op55		SCCMec/ACME	USA300HOU_RS00380
788	0.132641168	USA300HOU_RS00385	NC_010079.1	USA300HOU_0082	84346	84981	+	ATP-binding cassette domain-containing protein	Amino acid transport and metabolism	A0A0H2XIH8	Op55		SCCMec/ACME	USA300HOU_RS00385
789	0.175885806	USA300HOU_RS00390	NC_010079.1	USA300HOU_0084	86001	88064	+	copper-translocating P-type ATPase	Inorganic ion transport and metabolism	A0A6K1YU31	Op56		SCCMec/ACME	USA300HOU_RS00390
790	0.177647081	USA300HOU_RS00395	NC_010079.1	USA300HOU_0085	88082	88627	+	DUF1541 domain-containing protein	Cell wall/membrane/envelope biogenesis	A0A0H2XFS1	Op56		SCCMec/ACME	USA300HOU_RS00395
791	-0.045343945	USA300HOU_RS00465	NC_010079.1	USA300HOU_0098	98910	99206	+	TfoX/Sxy family protein	Transcription	A0A0H2XHZ2	Op67		SCCMec/ACME	USA300HOU_RS00465
792	0.031375555	USA300HOU_RS01715	NC_010079.1	USA300HOU_0343	376819	376911	+	hypothetical protein	No COG annotation	A0A0H2X132	Op217	WalR	SCCMec/ACME	USA300HOU_RS01715
793	-0.037185899	USA300HOU_RS11350	NC_010079.1		2220481	2220573	-	hypothetical protein	No COG annotation	A0A2C9TTM1	Op1355		SCCMec/ACME	USA300HOU_RS11350
794	0.042474905	USA300HOU_RS12430	NC_010079.1	USA300HOU_2278	2412015	2412758	-	transcriptional regulator	Transcription	A0A0E7R3Y1	Op1470		SCCMec/ACME	USA300HOU_RS12430
795	0.040624788	USA300HOU_RS12435	NC_010079.1	USA300HOU_2279	2412784	2414739	-	helix-turn-helix transcriptional regulator	Transcription	A0A0H2XHJ0	Op1470		SCCMec/ACME	USA300HOU_RS12435
796	-0.033905297	USA300HOU_RS13720	NC_010079.1	USA300HOU_2520	2665435	2665533	-	hypothetical protein	No COG annotation	A0A0H2WX74	Op1656		SCCMec/ACME	USA300HOU_RS13720
797	-0.056819321	blaZ	NC_010063.1	USA300HOU_pUSA300HOUMR0011	7916	8761	-	penicillin-hydrolyzing class A beta-lactamase BlaZ	Defense mechanisms	D2J789	Op1814		SCCMec/ACME	USA300HOU_RS14765
798	0.039865379	USA300HOU_RS14790	NC_010063.1	USA300HOU_pUSA300HOUMR0016	12507	13181	+	IS6-like element IS257 family transposase	Replication, recombination and repair	A0A2K0AWW7	Op1818		SCCMec/ACME	USA300HOU_RS14790
799	0.08166647	USA300HOU_RS14820	NC_010063.1	USA300HOU_pUSA300HOUMR0021	16387	17061	-	IS6 family transposase	Replication, recombination and repair	D2J799	Op1823		SCCMec/ACME	USA300HOU_RS14820
800	0.075273383	USA300HOU_RS14855	NC_010063.1	USA300HOU_pUSA300HOUMR0027	20396	21070	-	IS6 family transposase	Replication, recombination and repair	A0A1B1UY17	Op1825		SCCMec/ACME	USA300HOU_RS14855
801	0.184666934	USA300HOU_RS05895	NC_010079.1	USA300HOU_1112	1182345	1182479	+	beta-class phenol-soluble modulin	Function unknown	A0A0E1VKC6	Op748		AgrA	USA300HOU_RS05895
802	0.149752012	USA300HOU_RS05900	NC_010079.1	USA300HOU_1113	1182536	1182670	+	beta-class phenol-soluble modulin	Function unknown	A0A0E0VPU2	Op749		AgrA	USA300HOU_RS05900
803	0.345678914	USA300HOU_RS10955	NC_010079.1	USA300HOU_2031	2147209	2147343	-	delta-lysin family phenol-soluble modulin	No COG annotation	A0A0H2XH16	Op1315	AgrA	AgrA	USA300HOU_RS10955
804	0.330129512	USA300HOU_RS10960	NC_010079.1	USA300HOU_2032	2147579	2148148	+	accessory gene regulator AgrB	Transcription	A6QIN3	Op1316	CodY,AgrA	AgrA	USA300HOU_RS10960
805	0.34103321	USA300HOU_RS10965	NC_010079.1	USA300HOU_2033	2148145	2148285	+	cyclic lactone autoinducer peptide	No COG annotation	A0A0E0VRG4	Op1316	CodY,AgrA	AgrA	USA300HOU_RS10965
806	0.322141859	USA300HOU_RS10970	NC_010079.1	USA300HOU_2034	2148358	2149602	+	GHKL domain-containing protein	Signal transduction mechanisms	A0A5A8VJV1	Op1317	CodY,AgrA	AgrA	USA300HOU_RS10970
807	0.330664627	USA300HOU_RS10975	NC_010079.1	USA300HOU_2035	2149621	2150337	+	response regulator transcription factor	Transcription	A0A0E0VRW5	Op1317	CodY,AgrA	AgrA	USA300HOU_RS10975
808	0.131659744	USA300HOU_RS10570	NC_010079.1	USA300HOU_1951	2089745	2090500	-	CHAP domain-containing protein	Function unknown	A0A0D1HW52	Op1276	Genomic Island 9	Phi-Sa3-2	USA300HOU_RS10570
809	0.139854752	USA300HOU_RS10575	NC_010079.1	USA300HOU_1952	2090512	2090766	-	phage holin	Function unknown	A0A0E1X8Z0	Op1276	Genomic Island 9	Phi-Sa3-2	USA300HOU_RS10575
810	0.145452605	USA300HOU_RS10590	NC_010079.1	USA300HOU_1954	2091304	2091600	-	DUF2951 domain-containing protein	Function unknown	A0A068E0A4	Op1279	Genomic Island 9	Phi-Sa3-2	USA300HOU_RS10590
811	0.167304886	USA300HOU_RS10595	NC_010079.1	USA300HOU_1955	2091658	2091945	-	hypothetical protein	No COG annotation	A0A0H2XFY0	Op1280	Genomic Island 9	Phi-Sa3-2	USA300HOU_RS10595
812	0.108815064	USA300HOU_RS10600	NC_010079.1	USA300HOU_1956	2091992	2092144	-	hypothetical protein	No COG annotation	A0A0E1XB87	Op1281	Genomic Island 9	Phi-Sa3-2	USA300HOU_RS10600
813	0.125437009	USA300HOU_RS10605	NC_010079.1	USA300HOU_1957	2092134	2095919	-	hypothetical protein	Function unknown	A0A0H2XIG5	Op1281	Genomic Island 9	Phi-Sa3-2	USA300HOU_RS10605
814	0.153665053	USA300HOU_RS10610	NC_010079.1	USA300HOU_1958	2095935	2097419	-	phage tail protein	Function unknown	A0A0H2XK01	Op1281	Genomic Island 9	Phi-Sa3-2	USA300HOU_RS10610
815	0.161721463	USA300HOU_RS10615	NC_010079.1	USA300HOU_1959	2097416	2101945	-	phage tail tape measure protein	Cell wall/membrane/envelope biogenesis	A0A2C9TIW5	Op1281	Genomic Island 9	Phi-Sa3-2	USA300HOU_RS10615
816	0.179933359	USA300HOU_RS15905	NC_010079.1	USA300HOU_1960	2102002	2102139	-	hypothetical protein	No COG annotation	UPI0001F24A6E	Op1282		Phi-Sa3-2	USA300HOU_RS15905
817	0.178853751	USA300HOU_RS10625	NC_010079.1	USA300HOU_1961	2102190	2102540	-	hypothetical protein	No COG annotation	A0A0H2XK44	Op1283	Genomic Island 9	Phi-Sa3-2	USA300HOU_RS10625
818	0.176994095	USA300HOU_RS15455	NC_010079.1		2102590	2102829	-	hypothetical protein	No COG annotation	UPI000BA1A05A	Op1284		Phi-Sa3-2	USA300HOU_RS15455
819	0.174274649	USA300HOU_RS10630	NC_010079.1	USA300HOU_1962	2102856	2103500	-	phage tail protein	Function unknown	A0A1S5ZMR3	Op1285	Genomic Island 9	Phi-Sa3-2	USA300HOU_RS10630
820	0.183526875	USA300HOU_RS10635	NC_010079.1	USA300HOU_1963	2103504	2103908	-	hypothetical protein	No COG annotation	A0A1S6AV09	Op1285	Genomic Island 9	Phi-Sa3-2	USA300HOU_RS10635
821	0.17673004	USA300HOU_RS10640	NC_010079.1	USA300HOU_1964	2103905	2104309	-	hypothetical protein	No COG annotation	A0A0H2XIP1	Op1285	Genomic Island 9	Phi-Sa3-2	USA300HOU_RS10640
822	0.201014169	USA300HOU_RS10645	NC_010079.1	USA300HOU_1965	2104306	2104668	-	head-tail adaptor protein	Function unknown	A0A062VRB4	Op1285	Genomic Island 9	Phi-Sa3-2	USA300HOU_RS10645
823	0.185994819	USA300HOU_RS10650	NC_010079.1	USA300HOU_1966	2104652	2104936	-	phage head-tail adapter protein	No COG annotation	A0A0E0VQL3	Op1285	Genomic Island 9	Phi-Sa3-2	USA300HOU_RS10650
824	0.184405091	USA300HOU_RS10655	NC_010079.1	USA300HOU_1967	2104926	2105210	-	hypothetical protein	No COG annotation	A0A0E0VSA1	Op1285	Genomic Island 9	Phi-Sa3-2	USA300HOU_RS10655
825	0.184521755	USA300HOU_RS10660	NC_010079.1	USA300HOU_1968	2105230	2106375	-	phage major capsid protein	Function unknown	A0A0E1VNW8	Op1285	Genomic Island 9	Phi-Sa3-2	USA300HOU_RS10660
826	0.183313956	USA300HOU_RS10665	NC_010079.1	USA300HOU_1969	2106399	2107136	-	Clp protease ClpP	PostXtranslational modification, protein turnover, and chaperones	A0A0H2XJ36	Op1285	Genomic Island 9	Phi-Sa3-2	USA300HOU_RS10665
827	0.148181902	USA300HOU_RS10670	NC_010079.1	USA300HOU_1970	2107120	2108307	-	phage portal protein	Function unknown	A0A0E0VRQ7	Op1285	Genomic Island 9	Phi-Sa3-2	USA300HOU_RS10670
828	0.142403499	USA300HOU_RS10675	NC_010079.1	USA300HOU_1971	2108323	2109984	-	terminase large subunit	Function unknown	A0A068A6S2	Op1285	Genomic Island 9	Phi-Sa3-2	USA300HOU_RS10675
829	0.133770016	USA300HOU_RS10680	NC_010079.1	USA300HOU_1972	2109981	2110325	-	hypothetical protein	No COG annotation	A0A0E0VSA5	Op1285	Genomic Island 9	Phi-Sa3-2	USA300HOU_RS10680
830	0.14926021	USA300HOU_RS10685	NC_010079.1	USA300HOU_1973	2110455	2110754	-	HNH endonuclease	Replication, recombination and repair	A0A068A8K4	Op1286	Genomic Island 9	Phi-Sa3-2	USA300HOU_RS10685
831	0.32304288	USA300HOU_RS12770	NC_010079.1	USA300HOU_2342	2479184	2479849	-	ABC transporter ATP-binding protein	Inorganic ion transport and metabolism	A6QJK1	Op1524	HssR	HssR	USA300HOU_RS12770
832	0.349683182	USA300HOU_RS12775	NC_010079.1	USA300HOU_2343	2479849	2480904	-	ABC transporter permease	Defense mechanisms	A0A0E1VQH2	Op1524	HssR	HssR	USA300HOU_RS12775
833	-0.11095303	USA300HOU_RS15705	NC_010079.1		349570	349677	+	DUF5080 family protein	No COG annotation	UPI0002E0287A	Op197		SG_5	USA300HOU_RS15705
834	0.119809271	USA300HOU_RS03220	NC_010079.1	USA300HOU_0611	669101	669208	+	hypothetical protein	No COG annotation	A0A084P1U5	Op406		SG_5	USA300HOU_RS03220
835	0.103226351	USA300HOU_RS05375	NC_010079.1		1088266	1088400	-	hypothetical protein	No COG annotation	A0A0E0VN11	Op679	WalR	SG_5	USA300HOU_RS05375
836	0.119308242	USA300HOU_RS06610	NC_010079.1	USA300HOU_1244	1340869	1340979	+	hypothetical protein	No COG annotation	A0A0D1JK72	Op824	Genomic Island 4	SG_5	USA300HOU_RS06610
837	-0.10172884	USA300HOU_RS07710	NC_010079.1	USA300HOU_1442	1577530	1577688	-	hypothetical protein	No COG annotation	A0A0D1J3V9	Op952	Genomic Island 6	SG_5	USA300HOU_RS07710
838	0.124391018	USA300HOU_RS11920	NC_010079.1	USA300HOU_2192	2336155	2336280	-	hypothetical protein	No COG annotation	A0A068E6F4	Op1421		SG_5	USA300HOU_RS11920
839	0.107827969	USA300HOU_RS13065	NC_010079.1	USA300HOU_2397	2537542	2537646	+	putative metal homeostasis protein	No COG annotation	A0A080V9I6	Op1566	WalR	SG_5	USA300HOU_RS13065
840	0.50142761	USA300HOU_RS14240	NC_010079.1		2765583	2765696	-	hypothetical protein	No COG annotation	A0A5A8VQC7	Op1737		SG_5	USA300HOU_RS14240
841	-0.084373138	USA300HOU_RS04450	NC_010079.1	USA300HOU_0856	900000	900272	+	winged helix-turn-helix domain-containing protein	No COG annotation	A0A0H2XDW8	Op566	Genomic Island 3	Phi-Sa3-3	USA300HOU_RS04450
842	0.198749459	USA300HOU_RS10535	NC_010079.1	USA300HOU_1944	2085696	2085875	+	hypothetical protein	No COG annotation	A0A068E1D7	Op1270	WalR,Genomic Island 9	Phi-Sa3-3	USA300HOU_RS10535
843	0.236772628	USA300HOU_RS10545	NC_010079.1		2086186	2086446	+	hypothetical protein	No COG annotation	A0A0D6DMS8	Op1271	Genomic Island 9	Phi-Sa3-3	USA300HOU_RS10545
844	0.258663952	scn	NC_010079.1	USA300HOU_1946	2086499	2086849	-	complement inhibitor SCIN-A	Function unknown	A0A0E0VR92	Op1272	SaeR,WalR,Genomic Island 9	Phi-Sa3-3	USA300HOU_RS10550
845	0.077112819	USA300HOU_RS10555	NC_010079.1	USA300HOU_1947	2087534	2087983	+	chemotaxis-inhibiting protein CHIPS	No COG annotation	A0A068A6G0	Op1273	WalR,Genomic Island 9	Phi-Sa3-3	USA300HOU_RS10555
846	0.246078668	USA300HOU_RS15810	NC_010079.1	USA300HOU_1948	2088078	2088419	-	hypothetical protein	Function unknown	UPI0013F4C966	Op1274		Phi-Sa3-3	USA300HOU_RS15810
847	0.139343114	sak	NC_010079.1	USA300HOU_1949	2089063	2089554	-	staphylokinase	Cell wall/membrane/envelope biogenesis	A0A0E1XJA4	Op1275	SaeR,Genomic Island 9	Phi-Sa3-3	USA300HOU_RS10565
848	0.286177398	USA300HOU_RS15450	NC_010079.1	USA300HOU_1953	2090978	2091154	-	putative holin-like toxin	No COG annotation	A0A2K4AK90	Op1278		Phi-Sa3-3	USA300HOU_RS15450
849	0.277160477	USA300HOU_RS10835	NC_010079.1	USA300HOU_2004	2123873	2124586	+	helix-turn-helix transcriptional regulator	Transcription	A0A062W679	Op1295	Genomic Island 9	Phi-Sa3-3	USA300HOU_RS10835
850	0.224885967	USA300HOU_RS10840	NC_010079.1	USA300HOU_2005	2124602	2125534	+	ATP-dependent helicase	Replication, recombination and repair	A0A068DYF6	Op1295	Genomic Island 9	Phi-Sa3-3	USA300HOU_RS10840
851	0.230097878	USA300HOU_RS10845	NC_010079.1	USA300HOU_2006	2125540	2125881	+	hypothetical protein	No COG annotation	A0A068A8L4	Op1295	Genomic Island 9	Phi-Sa3-3	USA300HOU_RS10845
852	0.225095477	USA300HOU_RS10850	NC_010079.1	USA300HOU_2007	2126085	2126267	+	hypothetical protein	No COG annotation	A0A1S5YPC0	Op1296	Genomic Island 9	Phi-Sa3-3	USA300HOU_RS10850
853	0.218755415	USA300HOU_RS10855	NC_010079.1	USA300HOU_2008	2126345	2127058	+	toxin MazF	Signal transduction mechanisms	A0A0H2C987	Op1297	Genomic Island 9	Phi-Sa3-3	USA300HOU_RS10855
854	0.165871336	USA300HOU_RS10860	NC_010079.1	USA300HOU_2009	2127249	2128286	+	site-specific integrase	Function unknown	A0A0H2XKD2	Op1298	Genomic Island 9	Phi-Sa3-3	USA300HOU_RS10860
855	0.090723132	USA300HOU_RS02835	NC_010079.1	USA300HOU_0533	584188	584688	+	50S ribosomal protein L10	Translation, ribosomal structure and biogenesis	A0A0E1VJZ8	Op348	L10_leader	Translation-1	USA300HOU_RS02835
856	0.084530011	rplL	NC_010079.1	USA300HOU_0534	584731	585099	+	50S ribosomal protein L7/L12	Translation, ribosomal structure and biogenesis	A0A077W1M4	Op349	L10_leader	Translation-1	USA300HOU_RS02840
857	0.065350219	USA300HOU_RS02845	NC_010079.1	USA300HOU_0535	585274	585882	+	class I SAM-dependent methyltransferase	Translation, ribosomal structure and biogenesis	A0A0E1X880	Op350		Translation-1	USA300HOU_RS02845
858	0.09520827	USA300HOU_RS02860	NC_010079.1	USA300HOU_0538	593545	593799	+	50S ribosomal protein L7ae-like protein	Translation, ribosomal structure and biogenesis	A0A0D1HDA6	Op353		Translation-1	USA300HOU_RS02860
859	0.094799888	rpsL	NC_010079.1	USA300HOU_0539	593897	594310	+	30S ribosomal protein S12	Translation, ribosomal structure and biogenesis	A0A0D1J193	Op354		Translation-1	USA300HOU_RS02865
860	0.094681169	rpsG	NC_010079.1	USA300HOU_0540	594376	594846	+	30S ribosomal protein S7	Translation, ribosomal structure and biogenesis	A0A077VHU6	Op355		Translation-1	USA300HOU_RS02870
861	0.1016681	fusA	NC_010079.1		594969	597050	+	elongation factor G	Translation, ribosomal structure and biogenesis	A0A0D1FPD0	Op356		Translation-1	USA300HOU_RS02875
862	0.105873297	rplQ	NC_010079.1	USA300HOU_2214	2357588	2357956	-	50S ribosomal protein L17	Translation, ribosomal structure and biogenesis	A0A077UG91	Op1436		Translation-1	USA300HOU_RS12040
863	0.110207322	USA300HOU_RS12045	NC_010079.1	USA300HOU_2215	2357973	2358917	-	DNA-directed RNA polymerase subunit alpha	Transcription	A0A0D1GTM7	Op1436		Translation-1	USA300HOU_RS12045
864	0.113181987	rpsK	NC_010079.1	USA300HOU_2216	2358992	2359381	-	30S ribosomal protein S11	Translation, ribosomal structure and biogenesis	A0A077UKD6	Op1437		Translation-1	USA300HOU_RS12050
865	0.108660183	rpsM	NC_010079.1	USA300HOU_2217	2359405	2359770	-	30S ribosomal protein S13	Translation, ribosomal structure and biogenesis	A0A0E0VRE0	Op1437		Translation-1	USA300HOU_RS12055
866	0.093845491	rpmJ	NC_010079.1	USA300HOU_2218	2359793	2359906	-	50S ribosomal protein L36	Translation, ribosomal structure and biogenesis	A0A077UGV8	Op1437		Translation-1	USA300HOU_RS12060
867	0.113645489	infA	NC_010079.1	USA300HOU_2219	2359938	2360156	-	translation initiation factor IF-1	Translation, ribosomal structure and biogenesis	A0A033UV22	Op1437		Translation-1	USA300HOU_RS12065
868	0.121406194	USA300HOU_RS12070	NC_010079.1	USA300HOU_2220	2360349	2360996	-	adenylate kinase	Nucleotide transport and metabolism	A0A0H2XH09	Op1438		Translation-1	USA300HOU_RS12070
869	0.114968755	secY	NC_010079.1	USA300HOU_2221	2361013	2362305	-	preprotein translocase subunit SecY	Intracellular trafficking, secretion, and vesicular transport	A0A0E0VSI1	Op1438		Translation-1	USA300HOU_RS12075
870	0.128813796	rplO	NC_010079.1	USA300HOU_2222	2362305	2362745	-	50S ribosomal protein L15	Translation, ribosomal structure and biogenesis	A0A077UGA7	Op1438		Translation-1	USA300HOU_RS12080
871	0.139447495	rpmD	NC_010079.1	USA300HOU_2223	2362762	2362941	-	50S ribosomal protein L30	Translation, ribosomal structure and biogenesis	A0A0E0VT64	Op1438		Translation-1	USA300HOU_RS12085
872	0.139689045	rpsE	NC_010079.1	USA300HOU_2224	2362958	2363458	-	30S ribosomal protein S5	Translation, ribosomal structure and biogenesis	A0A0E0VS64	Op1438		Translation-1	USA300HOU_RS12090
873	0.145746714	rplR	NC_010079.1	USA300HOU_2225	2363479	2363838	-	50S ribosomal protein L18	Translation, ribosomal structure and biogenesis	A0A0E0VR74	Op1438		Translation-1	USA300HOU_RS12095
874	0.146839737	rplF	NC_010079.1	USA300HOU_2226	2363869	2364405	-	50S ribosomal protein L6	Translation, ribosomal structure and biogenesis	A0A0E0VSI5	Op1438		Translation-1	USA300HOU_RS12100
875	0.139667016	rpsH	NC_010079.1	USA300HOU_2227	2364430	2364828	-	30S ribosomal protein S8	Translation, ribosomal structure and biogenesis	A0A0D1IEZ8	Op1438		Translation-1	USA300HOU_RS12105
876	0.14356409	USA300HOU_RS12110	NC_010079.1	USA300HOU_2228	2364860	2365045	-	type Z 30S ribosomal protein S14	Translation, ribosomal structure and biogenesis	A0A077UGW7	Op1438		Translation-1	USA300HOU_RS12110
877	0.138659588	rplE	NC_010079.1	USA300HOU_2229	2365068	2365607	-	50S ribosomal protein L5	Translation, ribosomal structure and biogenesis	A0A0E0VS70	Op1438	GraS	Translation-1	USA300HOU_RS12115
878	0.138039692	rplX	NC_010079.1	USA300HOU_2230	2365634	2365951	-	50S ribosomal protein L24	Translation, ribosomal structure and biogenesis	A0A0E0VR75	Op1438		Translation-1	USA300HOU_RS12120
879	0.131309759	rplN	NC_010079.1	USA300HOU_2231	2365987	2366355	-	50S ribosomal protein L14	Translation, ribosomal structure and biogenesis	A0A077UUA0	Op1438		Translation-1	USA300HOU_RS12125
880	0.127189405	rpsQ	NC_010079.1	USA300HOU_2232	2366387	2366650	-	30S ribosomal protein S17	Translation, ribosomal structure and biogenesis	A0A077VLD5	Op1438		Translation-1	USA300HOU_RS12130
881	0.133595955	rpmC	NC_010079.1	USA300HOU_2233	2366674	2366883	-	50S ribosomal protein L29	Translation, ribosomal structure and biogenesis	A0A077W1J5	Op1438		Translation-1	USA300HOU_RS12135
882	0.131025219	rplP	NC_010079.1	USA300HOU_p1	2366873	2367307	-	50S ribosomal protein L16	Translation, ribosomal structure and biogenesis	A0A077V4G0	Op1438		Translation-1	USA300HOU_RS12140
883	0.125974855	rpsC	NC_010079.1	USA300HOU_p2	2367310	2367963	-	30S ribosomal protein S3	Translation, ribosomal structure and biogenesis	A0A077UU26	Op1438		Translation-1	USA300HOU_RS12145
884	0.113704513	rplV	NC_010079.1	USA300HOU_p3	2367987	2368340	-	50S ribosomal protein L22	Translation, ribosomal structure and biogenesis	A0A077UKF9	Op1438		Translation-1	USA300HOU_RS12150
885	0.111490634	rpsS	NC_010079.1	USA300HOU_2800	2368369	2368647	-	30S ribosomal protein S19	Translation, ribosomal structure and biogenesis	A0A077V0P8	Op1438		Translation-1	USA300HOU_RS12155
886	0.106110018	rplB	NC_010079.1	USA300HOU_2805	2368714	2369547	-	50S ribosomal protein L2	Translation, ribosomal structure and biogenesis	A0A077W1J0	Op1439		Translation-1	USA300HOU_RS12160
887	0.104511722	rplW	NC_010079.1	USA300HOU_2810	2369580	2369855	-	50S ribosomal protein L23	Translation, ribosomal structure and biogenesis	A0A0E0VS80	Op1439		Translation-1	USA300HOU_RS12165
888	0.095226598	rplD	NC_010079.1		2369855	2370478	-	50S ribosomal protein L4	Translation, ribosomal structure and biogenesis	A0A0E0VR86	Op1439		Translation-1	USA300HOU_RS12170
889	0.091730793	rplC	NC_010079.1	USA300HOU_p4	2370505	2371167	-	50S ribosomal protein L3	Translation, ribosomal structure and biogenesis	A0A0D1GR95	Op1439		Translation-1	USA300HOU_RS12175
890	0.078208458	rpsJ	NC_010079.1		2371195	2371503	-	30S ribosomal protein S10	Translation, ribosomal structure and biogenesis	A0A085UDD5	Op1439		Translation-1	USA300HOU_RS12180
891	0.090474953	USA300HOU_RS00185	NC_010079.1	USA300HOU_0036	44622	44933	-	DUF960 domain-containing protein	Replication, recombination and repair	A0A060PLE8	Op22		Itaconate Response	USA300HOU_RS00185
892	0.07865721	USA300HOU_RS00190	NC_010079.1	USA300HOU_0038	45020	45370	-	hypothetical protein	Function unknown	A0A060PNX9	Op23		Itaconate Response	USA300HOU_RS00190
893	0.103085188	USA300HOU_RS00260	NC_010079.1	USA300HOU_0053	60794	61153	-	hypothetical protein	No COG annotation	A0A169SZC0	Op37	Genomic Island 1	Itaconate Response	USA300HOU_RS00260
894	0.101980321	USA300HOU_RS15690	NC_010079.1		168545	169453	+	replication initiation factor domain-containing protein	No COG annotation		Op109		Itaconate Response	USA300HOU_RS15690
895	0.079015627	USA300HOU_RS00785	NC_010079.1	USA300HOU_0160	169609	169863	+	hypothetical protein	No COG annotation	A0A5A8VR73	Op110		Itaconate Response	USA300HOU_RS00785
896	0.095247847	USA300HOU_RS01225	NC_010079.1	USA300HOU_0247	280392	280748	-	DUF488 domain-containing protein	Function unknown	A0A0D1HYP3	Op158		Itaconate Response	USA300HOU_RS01225
897	0.147868568	USA300HOU_RS01930	NC_010079.1	USA300HOU_0385	418233	418424	-	hypothetical protein	No COG annotation	A0A0D1FAW8	Op240		Itaconate Response	USA300HOU_RS01930
898	0.099551106	USA300HOU_RS02265	NC_010079.1	USA300HOU_0452	474687	475889	+	GTP-binding protein	Function unknown	A0A0E7SEU0	Op288	Zur	Itaconate Response	USA300HOU_RS02265
899	0.141563483	USA300HOU_RS03740	NC_010079.1	USA300HOU_0715	766532	766816	-	hypothetical protein	No COG annotation	A0A0E1VM14	Op473		Itaconate Response	USA300HOU_RS03740
900	0.132691073	USA300HOU_RS03745	NC_010079.1	USA300HOU_0716	766813	767430	-	DUF1361 domain-containing protein	Function unknown	A0A0E1VU54	Op473		Itaconate Response	USA300HOU_RS03745
901	0.12397669	USA300HOU_RS04325	NC_010079.1	USA300HOU_0829	884129	884332	+	hypothetical protein	Function unknown	A0A0H2XEC8	Op550		Itaconate Response	USA300HOU_RS04325
902	0.094486848	USA300HOU_RS04510	NC_010079.1	USA300HOU_0869	910538	911389	-	DUF368 domain-containing protein	Function unknown	A0A0D3Q5R6	Op573		Itaconate Response	USA300HOU_RS04510
903	0.09061998	USA300HOU_RS05730	NC_010079.1	USA300HOU_1081	1156374	1156469	-	hypothetical protein	No COG annotation	A0A0E1VID0	Op725	WalR	Itaconate Response	USA300HOU_RS05730
904	0.081650076	USA300HOU_RS05845	NC_010079.1	USA300HOU_1103	1172718	1173434	-	superantigen-like protein SSL12	Function unknown	A0A0H2WVV6	Op740		Itaconate Response	USA300HOU_RS05845
905	0.13581411	USA300HOU_RS08025	NC_010079.1	USA300HOU_1502	1617621	1617869	-	hypothetical protein	No COG annotation	A0A0D6WF16	Op980		Itaconate Response	USA300HOU_RS08025
906	0.100795251	USA300HOU_RS09565	NC_010079.1	USA300HOU_1791	1927405	1928046	-	ImmA/IrrE family metallo-endopeptidase	Amino acid transport and metabolism	A0A0D6HDM2	Op1164	Genomic Island 8	Itaconate Response	USA300HOU_RS09565
907	0.107925932	USA300HOU_RS10430	NC_010079.1	USA300HOU_1922	2068082	2068255	-	hypothetical protein	No COG annotation	A0A0H2WWR6	Op1254		Itaconate Response	USA300HOU_RS10430
908	0.077421534	USA300HOU_RS10820	NC_010079.1	USA300HOU_2002	2123246	2123461	-	DUF2829 domain-containing protein	Function unknown	A0A062WB74	Op1294	Genomic Island 9	Itaconate Response	USA300HOU_RS10820
909	-0.133338865	USA300HOU_RS11280	NC_010079.1	USA300HOU_2085	2211067	2211174	-	hypothetical protein	No COG annotation	A0A2I7Y9I4	Op1347		Itaconate Response	USA300HOU_RS11280
910	0.088632929	USA300HOU_RS15815	NC_010079.1		2265902	2266385	-	recombinase family protein	No COG annotation		Op1383		Itaconate Response	USA300HOU_RS15815
911	-0.096500456	USA300HOU_RS11790	NC_010079.1		2311029	2311154	+	hypothetical protein	No COG annotation	A0A0E1VQQ6	Op1405		Itaconate Response	USA300HOU_RS11790
912	-0.084242461	USA300HOU_RS11935	NC_010079.1	USA300HOU_2196	2338078	2338245	+	hypothetical protein	No COG annotation	A0A2C9TS00	Op1424		Itaconate Response	USA300HOU_RS11935
913	0.159956199	USA300HOU_RS12245	NC_010079.1		2385452	2385703	+	hypothetical protein	No COG annotation	A0A0D6WID5	Op1451		Itaconate Response	USA300HOU_RS12245
914	0.131240749	moaC	NC_010079.1	USA300HOU_2256	2393559	2394053	+	cyclic pyranopterin monophosphate synthase MoaC	Coenzyme transport and metabolism	A0A0G2LUJ9	Op1457		Itaconate Response	USA300HOU_RS12315
915	0.374628088	USA300HOU_RS03420	NC_010079.1	USA300HOU_0651	705410	706339	-	metal ABC transporter substrate-binding protein	Inorganic ion transport and metabolism	A0A0E0VM22	Op427	MntR	MntR	USA300HOU_RS03420
916	0.381607183	USA300HOU_RS03425	NC_010079.1	USA300HOU_0652	706336	707172	-	metal ABC transporter permease	Inorganic ion transport and metabolism	A0A0E0VNJ8	Op427	MntR	MntR	USA300HOU_RS03425
917	0.38551155	USA300HOU_RS03430	NC_010079.1	USA300HOU_0653	707166	707909	-	metal ABC transporter ATP-binding protein	Inorganic ion transport and metabolism	A0A0E0VMP9	Op427	MntR	MntR	USA300HOU_RS03430
918	0.241070694	USA300HOU_RS13070	NC_010079.1	USA300HOU_2398	2537800	2538486	-	2%2C3-diphosphoglycerate-dependent phosphoglycerate mutase	Carbohydrate transport and metabolism	A0A0E0VRY1	Op1567		MntR	USA300HOU_RS13070
919	-0.117327969	spa	NC_010079.1	USA300HOU_0122	128109	129587	-	staphylococcal protein A	Cell wall/membrane/envelope biogenesis	UPI0002C94430	Op88	CcpA,WalR	Uncharacterized-4	USA300HOU_RS00580
920	0.088131031	USA300HOU_RS02010	NC_010079.1	USA300HOU_0402	427395	427688	-	hypothetical protein	No COG annotation	A0A0H2X0H3	Op254		Uncharacterized-4	USA300HOU_RS02010
921	0.160640663	ahpF	NC_010079.1	USA300HOU_0403	427767	429290	-	alkyl hydroperoxide reductase subunit F	PostXtranslational modification, protein turnover, and chaperones	A0A0D6GAS3	Op255	PerR	Uncharacterized-4	USA300HOU_RS02015
922	0.155400313	ahpC	NC_010079.1	USA300HOU_0404	429306	429875	-	peroxiredoxin	PostXtranslational modification, protein turnover, and chaperones	A0A0D1IJ21	Op255	PerR	Uncharacterized-4	USA300HOU_RS02020
923	0.159635821	USA300HOU_RS03360	NC_010079.1	USA300HOU_0639	694255	694656	-	DMT family transporter	Function unknown	A0A5A8VJ48	Op423		Uncharacterized-4	USA300HOU_RS03360
924	0.085659317	USA300HOU_RS03370	NC_010079.1	USA300HOU_0641	695092	695295	-	DUF1659 domain-containing protein	No COG annotation	A0A0H2WVC4	Op424		Uncharacterized-4	USA300HOU_RS03370
925	0.271813943	USA300HOU_RS03375	NC_010079.1	USA300HOU_0642	695454	696014	+	tyrosine-type recombinase/integrase	Replication, recombination and repair	A0A0E1VJN8	Op425	SigB,WalR	Uncharacterized-4	USA300HOU_RS03375
926	0.24606588	USA300HOU_RS03380	NC_010079.1	USA300HOU_0643	696033	698435	+	DUF4040 family protein	Inorganic ion transport and metabolism	A0A0D6G5V9	Op425		Uncharacterized-4	USA300HOU_RS03380
927	0.239542038	USA300HOU_RS03385	NC_010079.1	USA300HOU_0644	698422	698847	+	monovalent cation/H+ antiporter subunit B	Inorganic ion transport and metabolism	A0A0E1VTY1	Op425		Uncharacterized-4	USA300HOU_RS03385
928	0.216906831	USA300HOU_RS03390	NC_010079.1	USA300HOU_0645	698844	699188	+	cation:proton antiporter	Inorganic ion transport and metabolism	A0A0E1VJR6	Op425		Uncharacterized-4	USA300HOU_RS03390
929	0.163572061	USA300HOU_RS03395	NC_010079.1	USA300HOU_0646	699178	700674	+	Na+/H+ antiporter subunit D	Energy production and conversion	A5IQH8	Op425		Uncharacterized-4	USA300HOU_RS03395
930	0.136363204	USA300HOU_RS03400	NC_010079.1	USA300HOU_0647	700675	701157	+	Na+/H+ antiporter subunit E	Inorganic ion transport and metabolism	A6QET7	Op425		Uncharacterized-4	USA300HOU_RS03400
931	0.134785885	USA300HOU_RS03405	NC_010079.1	USA300HOU_0648	701154	701456	+	cation:proton antiporter	Inorganic ion transport and metabolism	A0A0E1VLW3	Op425		Uncharacterized-4	USA300HOU_RS03405
932	0.136290998	USA300HOU_RS03410	NC_010079.1	USA300HOU_0649	701410	701868	+	Na+/H+ antiporter subunit G	Inorganic ion transport and metabolism	A0A2G4VJ35	Op425		Uncharacterized-4	USA300HOU_RS03410
933	-0.122378515	harA	NC_010079.1	USA300HOU_1720	1844806	1847493	-	haptoglobin-binding heme uptake protein HarA	Cell wall/membrane/envelope biogenesis	A0A0E8IWL6	Op1110	Fur	Uncharacterized-4	USA300HOU_RS09190
934	0.207446759	USA300HOU_RS11550	NC_010079.1	USA300HOU_2128	2256468	2256911	-	DNA starvation/stationary phase protection protein	Inorganic ion transport and metabolism	A0A0E1VKI0	Op1375	PerR	Uncharacterized-4	USA300HOU_RS11550
935	0.091862797	USA300HOU_RS01915	NC_010079.1	USA300HOU_0382	415924	416805	+	mechanosensitive ion channel family protein	Cell wall/membrane/envelope biogenesis	A0A0H2X0A4	Op239	VraR	VraS2-2	USA300HOU_RS01915
936	-0.083732887	USA300HOU_RS15050	NC_010079.1		476674	476742	-	phenol-soluble modulin PSM-alpha-3	No COG annotation	A0A2K4AJ15	Op290		VraS2-2	USA300HOU_RS15050
937	0.071960971	USA300HOU_RS02405	NC_010079.1		508393	508494	+	hypothetical protein	No COG annotation	A0A2C9TIF6	Op309		VraS2-2	USA300HOU_RS02405
938	0.117643444	USA300HOU_RS03440	NC_010079.1	USA300HOU_0655	708755	709507	-	M50 family metallopeptidase	Function unknown	A0A0E1VJS2	Op429	VraR	VraS2-2	USA300HOU_RS03440
939	0.108639303	USA300HOU_RS05290	NC_010079.1	USA300HOU_1007	1071211	1071528	-	DUF5011 domain-containing protein	Function unknown	A0A0E0VP46	Op674	VraR,VraS2	VraS2-2	USA300HOU_RS05290
940	0.066333651	USA300HOU_RS06935	NC_010079.1	USA300HOU_1296	1398772	1399755	+	LCP family protein	Transcription	A0A0E0VNW6	Op872	VraR	VraS2-2	USA300HOU_RS06935
941	0.067763527	USA300HOU_RS07255	NC_010079.1	USA300HOU_1357	1460368	1461858	-	S41 family peptidase	Cell wall/membrane/envelope biogenesis	A0A0D6HLS2	Op906	VraS2	VraS2-2	USA300HOU_RS07255
942	0.112030333	USA300HOU_RS07265	NC_010079.1	USA300HOU_1358	1462050	1462271	-	hypothetical protein	Function unknown	A0A0E0VNV8	Op907	VraR,VraS2	VraS2-2	USA300HOU_RS07265
943	0.107500489	USA300HOU_RS07270	NC_010079.1	USA300HOU_1359	1462271	1462771	-	PTS glucose transporter subunit IIA	Carbohydrate transport and metabolism	A0A0H2XJ98	Op907	VraR,VraS2	VraS2-2	USA300HOU_RS07270
944	0.115583685	msrB	NC_010079.1	USA300HOU_1360	1462783	1463211	-	peptide-methionine (R)-S-oxide reductase MsrB	PostXtranslational modification, protein turnover, and chaperones	A0A0E1VJK9	Op907		VraS2-2	USA300HOU_RS07275
945	0.125069679	msrA	NC_010079.1	USA300HOU_1361	1463204	1463737	-	peptide-methionine (S)-S-oxide reductase MsrA	PostXtranslational modification, protein turnover, and chaperones	A0A0E0VQP0	Op907		VraS2-2	USA300HOU_RS07280
946	0.071757616	USA300HOU_RS08780	NC_010079.1	USA300HOU_1650	1758820	1759293	-	DUF4930 family protein	Function unknown	A0A0H2WW96	Op1052	VraR,VraS2,WalR	VraS2-2	USA300HOU_RS08780
947	0.128691044	USA300HOU_RS15345	NC_010079.1		1759453	1759650	+	hypothetical protein	No COG annotation	A0A0H3JM99	Op1053		VraS2-2	USA300HOU_RS15345
948	0.071107812	USA300HOU_RS09170	NC_010079.1	USA300HOU_1716	1840686	1841960	+	trypsin-like serine protease	PostXtranslational modification, protein turnover, and chaperones	A0A0E1VGM4	Op1106	VraS2	VraS2-2	USA300HOU_RS09170
949	0.09374761	USA300HOU_RS09835	NC_010079.1	USA300HOU_1833	1972306	1973268	+	foldase	Cell wall/membrane/envelope biogenesis	A0A0E1VIE3	Op1194	VraR,VraS2,WalR	VraS2-2	USA300HOU_RS09835
950	0.11366259	sgtB	NC_010079.1	USA300HOU_1869	2018109	2018918	-	monofunctional peptidoglycan glycosyltransferase SgtB	Cell wall/membrane/envelope biogenesis	A0A0E1VRJ4	Op1220	VraR,VraS2	VraS2-2	USA300HOU_RS10170
951	0.087599323	USA300HOU_RS10220	NC_010079.1	USA300HOU_1880	2026284	2026913	-	response regulator transcription factor	Transcription	A0A0H2XGC9	Op1228	VraS2	VraS2-2	USA300HOU_RS10220
952	0.093590027	USA300HOU_RS10225	NC_010079.1	USA300HOU_1881	2026903	2027946	-	sensor histidine kinase	Signal transduction mechanisms	A0A077VLC3	Op1228	VraS2	VraS2-2	USA300HOU_RS10225
953	0.101962476	USA300HOU_RS10230	NC_010079.1	USA300HOU_1882	2027943	2028644	-	cell wall-active antibiotics response protein	Function unknown	A0A0E0VS12	Op1228	VraS2	VraS2-2	USA300HOU_RS10230
954	0.10169498	USA300HOU_RS10235	NC_010079.1	USA300HOU_1883	2028659	2029045	-	hypothetical protein	No COG annotation	A0A0E1VZ71	Op1228	VraS2	VraS2-2	USA300HOU_RS10235
955	0.077768392	dinB	NC_010079.1	USA300HOU_1894	2036511	2037581	-	DNA polymerase IV	Replication, recombination and repair	A0A0E1VRM7	Op1236	VraS2,WalR	VraS2-2	USA300HOU_RS10290
956	0.180799756	USA300HOU_RS10295	NC_010079.1	USA300HOU_1895	2037828	2038358	-	DUF3267 domain-containing protein	Function unknown	A0A0H2WZ74	Op1237	VraR,VraS2,WalR	VraS2-2	USA300HOU_RS10295
957	0.184528335	rlmD	NC_010079.1	USA300HOU_1896	2038528	2039889	-	23S rRNA (uracil(1939)-C(5))-methyltransferase RlmD	Translation, ribosomal structure and biogenesis	A0A0E7VSH2	Op1238	VraS2	VraS2-2	USA300HOU_RS10300
958	0.078004812	USA300HOU_RS11460	NC_010079.1	USA300HOU_2111	2239674	2240009	-	helix-turn-helix transcriptional regulator	Transcription	A0A0H2WZ48	Op1362		VraS2-2	USA300HOU_RS11460
959	0.082664298	USA300HOU_RS11465	NC_010079.1	USA300HOU_2112	2240098	2241357	-	UDP-N-acetylglucosamine 1-carboxyvinyltransferase	Cell wall/membrane/envelope biogenesis	A0A0H2XFT6	Op1362	VraR,VraS2	VraS2-2	USA300HOU_RS11465
960	0.111518858	USA300HOU_RS12505	NC_010079.1	USA300HOU_2292	2428699	2429622	-	transcriptional regulator	Transcription	A0A133PYM5	Op1482	VraR,VraS2	VraS2-2	USA300HOU_RS12505
961	0.111467066	USA300HOU_RS12570	NC_010079.1	USA300HOU_2302	2439509	2440039	+	hypothetical protein	No COG annotation	A0A0H2WX15	Op1493	VraR,VraS2	VraS2-2	USA300HOU_RS12570
962	0.114913373	USA300HOU_RS12745	NC_010079.1	USA300HOU_2338	2474873	2476255	-	zinc ribbon domain-containing protein	Function unknown	A0A0D3QA91	Op1520	VraR,VraS2	VraS2-2	USA300HOU_RS12745
963	0.131828163	USA300HOU_RS13175	NC_010079.1	USA300HOU_2418	2556552	2557694	+	glycerate kinase	Carbohydrate transport and metabolism	A0A0H2WXQ6	Op1580	VraS2	VraS2-2	USA300HOU_RS13175
964	0.153517866	USA300HOU_RS13180	NC_010079.1	USA300HOU_2419	2557754	2558413	+	membrane protein	Function unknown	A0A0E1VQ25	Op1581	VraR,VraS2	VraS2-2	USA300HOU_RS13180
965	0.107905303	USA300HOU_RS13585	NC_010079.1	USA300HOU_2495	2640302	2641066	-	MerR family transcriptional regulator	Transcription	A0A0D3QAH1	Op1635	VraR,VraS2	VraS2-2	USA300HOU_RS13585
966	0.096200808	USA300HOU_RS13590	NC_010079.1	USA300HOU_2496	2641231	2641923	-	GTP pyrophosphokinase family protein	Function unknown	A0A0E0VSZ0	Op1636	VraR,VraS2	VraS2-2	USA300HOU_RS13590
967	-0.076291398	USA300HOU_RS15925	NC_010079.1	USA300HOU_2537	2680480	2680614	-	hypothetical protein	No COG annotation	A0A0H2X3E9	Op1669		VraS2-2	USA300HOU_RS15925
968	0.066218014	USA300HOU_RS14210	NC_010079.1	USA300HOU_2616	2761320	2761415	-	hypothetical protein	No COG annotation	A0A0E1VMJ1	Op1732		VraS2-2	USA300HOU_RS14210
969	0.078244125	USA300HOU_RS14215	NC_010079.1	USA300HOU_2617	2761491	2762096	-	NAD(P)-binding protein	Coenzyme transport and metabolism	A0A0D6GSH2	Op1733	CymR	VraS2-2	USA300HOU_RS14215
970	0.079998876	USA300HOU_RS14220	NC_010079.1	USA300HOU_2618	2762159	2764039	-	assimilatory sulfite reductase (NADPH) flavoprotein subunit	Energy production and conversion	A0A0E7RBY4	Op1734	CymR,VraS2	VraS2-2	USA300HOU_RS14220
971	0.0844983	USA300HOU_RS14595	NC_010079.1	USA300HOU_2691	2849055	2850011	+	rhodanese-related sulfurtransferase	Function unknown	A0A2C9TMI7	Op1778	VraR	VraS2-2	USA300HOU_RS14595
972	0.102989103	vraD	NC_010079.1	USA300HOU_2703	2859570	2860328	+	peptide resistance ABC transporter ATP-binding subunit VraD	Defense mechanisms	A0A0E0VUS5	Op1788		VraS2-2	USA300HOU_RS14650
973	0.086044835	vraE	NC_010079.1	USA300HOU_2704	2860318	2862198	+	peptide resistance ABC transporter permease subunit VraE	Defense mechanisms	A0A0E7PD33	Op1788		VraS2-2	USA300HOU_RS14655
974	0.101032015	vraH	NC_010079.1	USA300HOU_2705	2862291	2862482	+	peptide resistance ABC transporter activity modulator VraH	No COG annotation	A0A0H2WXC7	Op1789		VraS2-2	USA300HOU_RS14660
975	0.14850679	USA300HOU_RS01125	NC_010079.1	USA300HOU_0228	254149	254643	-	isoprenylcysteine carboxyl methyltransferase family protein	Function unknown	A0A0H3JNG5	Op145	SaeR,WalR	SaeR-1	USA300HOU_RS01125
976	0.130868542	USA300HOU_RS01170	NC_010079.1	USA300HOU_0237	265764	266108	-	complement inhibitor SCIN family protein	No COG annotation	A0A0D6WBK1	Op150	WalR	SaeR-1	USA300HOU_RS01170
977	0.124119388	coa	NC_010079.1	USA300HOU_0238	266298	268127	+	staphylocoagulase	No COG annotation	A0A0H2XHP9	Op151	SaeR,SigB,WalR	SaeR-1	USA300HOU_RS01175
978	0.068859364	lip2	NC_010079.1	USA300HOU_0340	372310	374382	+	YSIRK domain-containing triacylglycerol lipase Lip2/Geh	Cell cycle control, cell division, chromosome partitioning	A0A0H2XI72	Op214	WalR	SaeR-1	USA300HOU_RS01700
979	0.11217352	USA300HOU_RS01965	NC_010079.1	USA300HOU_0392	421932	422543	+	toxin	Function unknown	A0A0D6GCF3	Op245	SaeR,WalR	SaeR-1	USA300HOU_RS01965
980	0.115964693	USA300HOU_RS02180	NC_010079.1	USA300HOU_0435	460534	461211	+	superantigen-like protein SSL11	Function unknown	A0A0D6GBH7	Op280	SaeR,WalR	SaeR-1	USA300HOU_RS02180
981	0.06667801	USA300HOU_RS02185	NC_010079.1	USA300HOU_0436	461233	462741	+	FKLRK protein	No COG annotation	A0A0D6GBG7	Op280	SaeR	SaeR-1	USA300HOU_RS02185
982	0.192366667	spn	NC_010079.1	USA300HOU_0437	462844	463152	-	myeloperoxidase inhibitor SPIN	No COG annotation	A0A0D1H8K9	Op281	WalR	SaeR-1	USA300HOU_RS02190
983	0.155027762	USA300HOU_RS03810	NC_010079.1	USA300HOU_0728	780016	781071	-	HAMP domain-containing histidine kinase	Signal transduction mechanisms	A0A0D6G263	Op483	SaeR,WalR	SaeR-1	USA300HOU_RS03810
984	0.158111159	USA300HOU_RS03815	NC_010079.1	USA300HOU_0729	781071	781757	-	response regulator transcription factor	Transcription	A0A0E0VM92	Op483	SaeR,WalR	SaeR-1	USA300HOU_RS03815
985	0.180239384	USA300HOU_RS03820	NC_010079.1	USA300HOU_0730	781732	782205	-	DoxX family protein	Function unknown	A0A0E1VU71	Op484	WalR	SaeR-1	USA300HOU_RS03820
986	0.241504387	USA300HOU_RS03825	NC_010079.1	USA300HOU_0731	782547	782987	-	DM13 domain-containing protein	Function unknown	A0A0H2WYA3	Op485	SaeR,WalR	SaeR-1	USA300HOU_RS03825
987	0.113191101	vwb	NC_010079.1	USA300HOU_0820	876118	877644	+	von Willebrand factor binding protein Vwb	Function unknown	A0A0H2WVT9	Op541		SaeR-1	USA300HOU_RS04275
988	0.057466438	emp	NC_010079.1	USA300HOU_0821	877995	879017	+	extracellular matrix protein-binding adhesin Emp	No COG annotation	A0A0D6HYB8	Op542	WalR	SaeR-1	USA300HOU_RS04280
989	0.121497718	USA300HOU_RS04290	NC_010079.1	USA300HOU_0823	880163	880849	+	thermonuclease family protein	Replication, recombination and repair	A0A0D6I075	Op544		SaeR-1	USA300HOU_RS04290
990	0.122499665	USA300HOU_RS04500	NC_010079.1	USA300HOU_0867	908523	909077	-	DUF4888 domain-containing protein	No COG annotation	A0A0H2XJB4	Op571	SaeR,Genomic Island 3	SaeR-1	USA300HOU_RS04500
991	0.223239425	ecb	NC_010079.1	USA300HOU_1090	1164607	1164936	+	complement convertase inhibitor Ecb	No COG annotation	A0A0D3Q6F6	Op731	SaeR,WalR	SaeR-1	USA300HOU_RS05775
992	0.070832744	USA300HOU_RS05785	NC_010079.1	USA300HOU_1092	1165305	1165706	-	formyl peptide receptor-like 1 inhibitory protein	No COG annotation	A0A0D3Q6D3	Op732	WalR	SaeR-1	USA300HOU_RS05785
993	0.21850382	efb	NC_010079.1	USA300HOU_1094	1167143	1167640	+	complement convertase inhibitor Efb	Function unknown	A0A0D3Q6S2	Op734	WalR	SaeR-1	USA300HOU_RS05795
994	0.217505152	scb	NC_010079.1	USA300HOU_1095	1167794	1168144	+	complement inhibitor SCIN-B	Function unknown	A0A0D6WG27	Op735	WalR	SaeR-1	USA300HOU_RS05800
995	0.157916553	USA300HOU_RS05825	NC_010079.1	USA300HOU_1099	1170314	1171273	-	beta-channel forming cytolysin	Cell wall/membrane/envelope biogenesis	A0A0D3Q6S7	Op738	SaeR,CcpA,WalR	SaeR-1	USA300HOU_RS05825
996	0.055530957	tdcB	NC_010079.1	USA300HOU_1375	1505322	1506362	-	bifunctional threonine ammonia-lyase/L-serine ammonia-lyase TdcB	Amino acid transport and metabolism	A0A0E0VQ87	Op914	CodY,WalR	SaeR-1	USA300HOU_RS07355
997	0.065819585	lukS-PV	NC_010079.1	USA300HOU_1431	1561096	1562034	-	Panton-Valentine bi-component leukocidin subunit S	Function unknown	A0A0H2XI46	Op949		SaeR-1	USA300HOU_RS07650
998	0.06344466	USA300HOU_RS09665	NC_010079.1	USA300HOU_1807	1945383	1945949	+	DUF4888 domain-containing protein	No COG annotation	A0A0D6HDD7	Op1180	SaeR,CcpA,WalR	SaeR-1	USA300HOU_RS09665
999	0.132515694	USA300HOU_RS10520	NC_010079.1		2082683	2082997	-	MAP domain-containing protein	No COG annotation		Op1268		SaeR-1	USA300HOU_RS10520
1000	0.14348486	USA300HOU_RS10525	NC_010079.1	USA300HOU_1942	2082984	2084738	-	MAP domain-containing protein	Function unknown	A0A2C9TU38	Op1268	SaeR,WalR	SaeR-1	USA300HOU_RS10525
1001	0.149942769	USA300HOU_RS10530	NC_010079.1		2085127	2085374	+	sphingomyelin phosphodiesterase	No COG annotation		Op1269	CodY,Genomic Island 9	SaeR-1	USA300HOU_RS10530
1002	0.140996196	scn	NC_010079.1	USA300HOU_1946	2086499	2086849	-	complement inhibitor SCIN-A	Function unknown	A0A0E0VR92	Op1272	SaeR,WalR,Genomic Island 9	SaeR-1	USA300HOU_RS10550
1003	0.214448374	USA300HOU_RS10555	NC_010079.1	USA300HOU_1947	2087534	2087983	+	chemotaxis-inhibiting protein CHIPS	No COG annotation	A0A068A6G0	Op1273	WalR,Genomic Island 9	SaeR-1	USA300HOU_RS10555
1004	0.139486559	lukG	NC_010079.1	USA300HOU_2011	2129405	2130421	-	bi-component leukocidin LukGH subunit G	Cell wall/membrane/envelope biogenesis	A0A0D6HCK9	Op1300	SaeR,WalR,Genomic Island 9	SaeR-1	USA300HOU_RS10870
1005	0.157661259	lukH	NC_010079.1	USA300HOU_2013	2130443	2131498	-	bi-component leukocidin LukGH subunit H	Function unknown	A0A0D6HC73	Op1300	SaeR,WalR,Genomic Island 9	SaeR-1	USA300HOU_RS10875
1006	0.239412902	sbi	NC_010079.1	USA300HOU_2401	2540431	2541741	+	immunoglobulin-binding protein Sbi	Cell wall/membrane/envelope biogenesis	A0A0D3QAF5	Op1570	SaeR,WalR	SaeR-1	USA300HOU_RS13085
1007	0.058024825	hlgA	NC_010079.1	USA300HOU_2402	2542277	2543206	+	bi-component gamma-hemolysin HlgAB subunit A	Function unknown	A0A0H2XIG9	Op1571	WalR	SaeR-1	USA300HOU_RS13095
1008	0.070835269	fnbB	NC_010079.1	USA300HOU_2490	2629387	2632209	-	fibronectin-binding protein FnbB	Cell wall/membrane/envelope biogenesis	A0A0H2WY59	Op1631	WalR	SaeR-1	USA300HOU_RS13550
1009	0.093576969	fnbA	NC_010079.1	USA300HOU_2491	2632891	2635947	-	fibronectin-binding protein FnbA	Cell wall/membrane/envelope biogenesis	A0A0E7R7D1	Op1632	WalR	SaeR-1	USA300HOU_RS13555
1010	0.310506943	USA300HOU_RS12915	NC_010079.1	USA300HOU_2369	2508519	2509688	-	NarK/NasA family nitrate transporter	Inorganic ion transport and metabolism	A6QJM8	Op1548	Rex,NreC,VraR	NreC	USA300HOU_RS12915
1011	0.107064523	USA300HOU_RS12930	NC_010079.1	USA300HOU_2373	2511949	2512602	-	response regulator transcription factor	Transcription	A0A0E1VY59	Op1551	Rex,NreC	NreC	USA300HOU_RS12930
1012	0.109137338	USA300HOU_RS12935	NC_010079.1	USA300HOU_2374	2512625	2513659	-	sensor histidine kinase	Nucleotide transport and metabolism	A0A0E1VNH3	Op1551	Rex,NreC	NreC	USA300HOU_RS12935
1013	0.105460942	USA300HOU_RS12940	NC_010079.1	USA300HOU_2375	2513683	2514135	-	GAF domain-containing protein	Signal transduction mechanisms	A0A0E1VQJ8	Op1551	Rex,NreC	NreC	USA300HOU_RS12940
1014	0.150413349	narI	NC_010079.1	USA300HOU_2376	2514155	2514832	-	respiratory nitrate reductase subunit gamma	Energy production and conversion	A0A0D6H0T6	Op1551	Rex,NreC,VraR	NreC	USA300HOU_RS12945
1015	0.320398956	narJ	NC_010079.1	USA300HOU_2377	2514825	2515415	-	nitrate reductase molybdenum cofactor assembly chaperone	Energy production and conversion	A0A0H2WXY6	Op1551	Rex,NreC,VraR	NreC	USA300HOU_RS12950
1016	0.330295778	narH	NC_010079.1	USA300HOU_2378	2515393	2516952	-	nitrate reductase subunit beta	Energy production and conversion	A0A068A921	Op1552	Rex,NreC,VraR	NreC	USA300HOU_RS12955
1017	0.344676045	USA300HOU_RS12960	NC_010079.1	USA300HOU_2379	2516942	2520631	-	nitrate reductase subunit alpha	Energy production and conversion	A0A0D6GZM2	Op1552	Rex,NreC	NreC	USA300HOU_RS12960
1018	0.225037722	cobA	NC_010079.1	USA300HOU_2380	2520940	2521917	-	uroporphyrinogen-III C-methyltransferase	Coenzyme transport and metabolism	A0A0E7VD74	Op1553	Rex,NreC,VraR	NreC	USA300HOU_RS12965
1019	0.224205653	nirD	NC_010079.1	USA300HOU_2381	2521908	2522222	-	nitrite reductase small subunit NirD	Inorganic ion transport and metabolism	A0A0D1K078	Op1553	Rex,NreC,VraR	NreC	USA300HOU_RS12970
1020	0.234229633	USA300HOU_RS12975	NC_010079.1	USA300HOU_2382	2522226	2524631	-	NAD(P)/FAD-dependent oxidoreductase	Energy production and conversion	A0A0E8HHC4	Op1553	Rex,NreC,VraR	NreC	USA300HOU_RS12975
1021	0.21724637	USA300HOU_RS12980	NC_010079.1	USA300HOU_2383	2524697	2525428	-	sirohydrochlorin chelatase	Function unknown	A0A0D6H0J0	Op1554	Rex,NreC	NreC	USA300HOU_RS12980
1022	-0.039540121	USA300HOU_RS00190	NC_010079.1	USA300HOU_0038	45020	45370	-	hypothetical protein	Function unknown	A0A060PNX9	Op23		Uncharacterized-5	USA300HOU_RS00190
1023	0.045220158	USA300HOU_RS00215	NC_010079.1	USA300HOU_0043	51341	52390	+	hypothetical protein	No COG annotation	A0A0H3JUS9	Op26	Genomic Island 1	Uncharacterized-5	USA300HOU_RS00215
1024	0.041158334	USA300HOU_RS14925	NC_010079.1		58074	58262	-	hypothetical protein	No COG annotation		Op32		Uncharacterized-5	USA300HOU_RS14925
1025	0.058224358	USA300HOU_RS00250	NC_010079.1	USA300HOU_0051	60105	60296	+	hypothetical protein	No COG annotation	A0A0H2XHL8	Op35	Genomic Island 1	Uncharacterized-5	USA300HOU_RS00250
1026	-0.040403358	USA300HOU_RS00285	NC_010079.1	USA300HOU_0061	65661	66164	-	DUF1643 domain-containing protein	Defense mechanisms	A0A0H2XIG0	Op42	Genomic Island 1	Uncharacterized-5	USA300HOU_RS00285
1027	0.073121377	USA300HOU_RS00315	NC_010079.1	USA300HOU_0068	70821	71510	-	Crp/Fnr family transcriptional regulator	Signal transduction mechanisms	A0A0H2XFE2	Op46	Genomic Island 1	Uncharacterized-5	USA300HOU_RS00315
1028	0.060895377	USA300HOU_RS00330	NC_010079.1	USA300HOU_0071	74563	75009	-	ArgR family transcriptional regulator	Transcription	A0A0H2XKJ2	Op49	Genomic Island 1	Uncharacterized-5	USA300HOU_RS00330
1029	0.095454634	USA300HOU_RS00405	NC_010079.1		89153	89245	+	hypothetical protein	No COG annotation	A0A0H2WZT9	Op58		Uncharacterized-5	USA300HOU_RS00405
1030	0.052704448	USA300HOU_RS00460	NC_010079.1	USA300HOU_0097	98658	98861	+	hypothetical protein	No COG annotation	A0A0G2LNV1	Op66		Uncharacterized-5	USA300HOU_RS00460
1031	0.053054634	USA300HOU_RS00485	NC_010079.1	USA300HOU_0103	102369	102902	-	DUF4865 family protein	Function unknown	A0A0H2X119	Op70		Uncharacterized-5	USA300HOU_RS00485
1032	0.052359585	USA300HOU_RS01425	NC_010079.1	USA300HOU_0285	318245	318637	+	hypothetical protein	No COG annotation	A0A0E1VNP2	Op181		Uncharacterized-5	USA300HOU_RS01425
1033	0.062764833	USA300HOU_RS01470	NC_010079.1	USA300HOU_0294	327858	328511	+	DUF5079 family protein	Function unknown	A0A0D6GFP6	Op188		Uncharacterized-5	USA300HOU_RS01470
1034	0.039364129	USA300HOU_RS02085	NC_010079.1	USA300HOU_0417	443428	443700	-	transposase	Replication, recombination and repair	A0A0D6W7W9	Op265		Uncharacterized-5	USA300HOU_RS02085
1035	0.060763967	USA300HOU_RS02925	NC_010079.1	USA300HOU_0551	608501	609118	-	deoxynucleoside kinase	Nucleotide transport and metabolism	A0A0H2WY05	Op365		Uncharacterized-5	USA300HOU_RS02925
1036	0.07896755	USA300HOU_RS03125	NC_010079.1	USA300HOU_0592	654587	655213	+	DUF443 family protein	Function unknown	A0A0E7DYF4	Op393	Genomic Island 2	Uncharacterized-5	USA300HOU_RS03125
1037	0.105650422	USA300HOU_RS15100	NC_010079.1		659024	659194	+	DUF443 family protein	Function unknown	A0A0E8GBI8	Op399		Uncharacterized-5	USA300HOU_RS15100
1038	0.056693941	USA300HOU_RS03160	NC_010079.1	USA300HOU_0599	659204	659653	+	DUF443 family protein	Function unknown	A0A659ZXA1	Op399	Genomic Island 2	Uncharacterized-5	USA300HOU_RS03160
1039	0.072736134	USA300HOU_RS03175	NC_010079.1	USA300HOU_0603	661537	662172	+	DUF443 domain-containing protein	Function unknown	A0A068A641	Op401		Uncharacterized-5	USA300HOU_RS03175
1040	0.046151039	USA300HOU_RS03295	NC_010079.1	USA300HOU_0626	682267	682623	-	cystatin-like fold lipoprotein	Function unknown	A0A0H2XHH5	Op418		Uncharacterized-5	USA300HOU_RS03295
1041	0.122264524	USA300HOU_RS03725	NC_010079.1	USA300HOU_0712	762795	763082	+	hypothetical protein	No COG annotation	A0A0D3Q5M0	Op470		Uncharacterized-5	USA300HOU_RS03725
1042	0.131166891	USA300HOU_RS03830	NC_010079.1	USA300HOU_0732	783267	783851	-	hypothetical protein	No COG annotation	A0A0E1VM03	Op486		Uncharacterized-5	USA300HOU_RS03830
1043	0.048723258	USA300HOU_RS04240	NC_010079.1	USA300HOU_0813	869639	869962	-	hypothetical protein	No COG annotation	A0A0E1VLG8	Op536		Uncharacterized-5	USA300HOU_RS04240
1044	0.134412686	USA300HOU_RS04315	NC_010079.1		883311	883499	-	hypothetical protein	No COG annotation	A0A0D6HZ40	Op549		Uncharacterized-5	USA300HOU_RS04315
1045	0.05158995	USA300HOU_RS04320	NC_010079.1	USA300HOU_0828	883528	883788	-	hypothetical protein	No COG annotation	A0A068A421	Op549		Uncharacterized-5	USA300HOU_RS04320
1046	0.042670421	USA300HOU_RS04380	NC_010079.1	USA300HOU_0841	890589	890702	+	hypothetical protein	No COG annotation	A0A0D6HYP4	Op561		Uncharacterized-5	USA300HOU_RS04380
1047	0.040647875	USA300HOU_RS04455	NC_010079.1	USA300HOU_0858	900424	900627	+	hypothetical protein	No COG annotation	UPI00015FD731	Op566	Genomic Island 3	Uncharacterized-5	USA300HOU_RS04455
1048	0.087813006	USA300HOU_RS04545	NC_010079.1	USA300HOU_0877	917571	917885	-	hypothetical protein	No COG annotation	A0A0D6W4S3	Op579		Uncharacterized-5	USA300HOU_RS04545
1049	-0.043308054	USA300HOU_RS04560	NC_010079.1	USA300HOU_0881	920438	920536	+	hypothetical protein	No COG annotation	A0A0H2X282	Op581		Uncharacterized-5	USA300HOU_RS04560
1050	0.128789585	USA300HOU_RS04610	NC_010079.1	USA300HOU_0891	928034	928144	+	hypothetical protein	No COG annotation	A0A0D1JIZ9	Op587	GraS	Uncharacterized-5	USA300HOU_RS04610
1051	0.059556744	USA300HOU_RS04615	NC_010079.1	USA300HOU_0892	928192	928344	+	teichoic acid D-Ala incorporation-associated protein DltX	Function unknown	A0A0E0VN94	Op588		Uncharacterized-5	USA300HOU_RS04615
1052	0.07840162	USA300HOU_RS05170	NC_010079.1	USA300HOU_0987	1044892	1045182	-	TM2 domain-containing protein	Function unknown	A0A0E1VKV3	Op657		Uncharacterized-5	USA300HOU_RS05170
1053	0.064897482	USA300HOU_RS05225	NC_010079.1		1056377	1057387	-	acyltransferase family protein	Carbohydrate transport and metabolism	A0A0D6GJ16	Op665	GraS	Uncharacterized-5	USA300HOU_RS05225
1054	0.114893636	USA300HOU_RS05440	NC_010079.1	USA300HOU_1033	1100314	1100436	-	hypothetical protein	No COG annotation	A0A0E1VKJ2	Op687		Uncharacterized-5	USA300HOU_RS05440
1055	0.047158824	USA300HOU_RS05770	NC_010079.1	USA300HOU_1089	1164246	1164413	+	hypothetical protein	No COG annotation	A0A133Q4B0	Op730		Uncharacterized-5	USA300HOU_RS05770
1056	0.08885918	USA300HOU_RS05790	NC_010079.1	USA300HOU_1093	1166378	1166884	+	hypothetical protein	No COG annotation	A0A0H2WVU7	Op733	WalR	Uncharacterized-5	USA300HOU_RS05790
1057	0.051942539	USA300HOU_RS05980	NC_010079.1	USA300HOU_1127	1198983	1199273	+	YggT family protein	Function unknown	A0A0E1X827	Op756		Uncharacterized-5	USA300HOU_RS05980
1058	0.048756159	USA300HOU_RS06330	NC_010079.1	USA300HOU_1189	1275514	1275627	+	hypothetical protein	No COG annotation	A0A0D1GWT7	Op792		Uncharacterized-5	USA300HOU_RS06330
1059	0.041570829	USA300HOU_RS06600	NC_010079.1	USA300HOU_1242	1339456	1339668	+	hypothetical protein	No COG annotation	A0A0H2XH54	Op822	Genomic Island 4	Uncharacterized-5	USA300HOU_RS06600
1060	0.040729499	USA300HOU_RS06630	NC_010079.1	USA300HOU_1248	1342337	1342588	+	hypothetical protein	No COG annotation	A0A0E1VS01	Op826	Genomic Island 4	Uncharacterized-5	USA300HOU_RS06630
1061	0.150285505	USA300HOU_RS06660	NC_010079.1	USA300HOU_1253	1344127	1344264	+	hypothetical protein	No COG annotation	A0A0H2X3I8	Op829	Genomic Island 4	Uncharacterized-5	USA300HOU_RS06660
1062	0.123680362	USA300HOU_RS06680	NC_010079.1	USA300HOU_1257	1345238	1345579	+	hypothetical protein	Function unknown	A0A0H2WVX8	Op832	Genomic Island 4	Uncharacterized-5	USA300HOU_RS06680
1063	0.09777122	USA300HOU_RS06685	NC_010079.1	USA300HOU_1258	1345586	1345777	+	hypothetical protein	No COG annotation	A0A0H2WWL1	Op832	Genomic Island 4	Uncharacterized-5	USA300HOU_RS06685
1064	0.209570336	USA300HOU_RS06695	NC_010079.1	USA300HOU_1261	1347621	1347818	+	hypothetical protein	No COG annotation	A0A0H2WX11	Op834		Uncharacterized-5	USA300HOU_RS06695
1065	0.260662645	USA300HOU_RS06725	NC_010079.1	USA300HOU_1267	1352947	1353135	-	hypothetical protein	No COG annotation	A0A077UZG8	Op837		Uncharacterized-5	USA300HOU_RS06725
1066	0.069620723	USA300HOU_RS06915	NC_010079.1	USA300HOU_1292	1393552	1393719	+	hypothetical protein	No COG annotation	A0A0D1GVM0	Op869		Uncharacterized-5	USA300HOU_RS06915
1067	0.057243124	msa	NC_010079.1	USA300HOU_1336	1439242	1439643	-	sarA expression modulator protein Msa	No COG annotation	A0A0H3K8I1	Op892		Uncharacterized-5	USA300HOU_RS07135
1068	0.041121101	USA300HOU_RS07740	NC_010079.1	USA300HOU_1448	1580155	1580487	-	hypothetical protein	No COG annotation	A0A0H2WXR6	Op955	Genomic Island 6	Uncharacterized-5	USA300HOU_RS07740
1069	0.148355942	prli42	NC_010079.1	USA300HOU_1514	1629936	1630115	+	stressosome-associated protein Prli42	No COG annotation	A0A0D1HLU9	Op988		Uncharacterized-5	USA300HOU_RS08085
1070	0.045466412	USA300HOU_RS08180	NC_010079.1	USA300HOU_1533	1647352	1647570	+	membrane protein	No COG annotation	A0A0H2WZF3	Op996		Uncharacterized-5	USA300HOU_RS08180
1071	0.051143128	USA300HOU_RS08530	NC_010079.1	USA300HOU_1602	1708286	1708555	+	hypothetical protein	No COG annotation	A0A0E0VQP9	Op1030		Uncharacterized-5	USA300HOU_RS08530
1072	0.051442244	USA300HOU_RS08670	NC_010079.1	USA300HOU_1627	1736234	1736362	-	hypothetical protein	No COG annotation	A0A0H2X215	Op1043		Uncharacterized-5	USA300HOU_RS08670
1073	0.097704853	USA300HOU_RS15345	NC_010079.1		1759453	1759650	+	hypothetical protein	No COG annotation	A0A0H3JM99	Op1053		Uncharacterized-5	USA300HOU_RS15345
1074	0.054984302	USA300HOU_RS09275	NC_010079.1	USA300HOU_1736	1867315	1867626	+	peptidase	Function unknown	A0A0H2WZC7	Op1123		Uncharacterized-5	USA300HOU_RS09275
1075	0.039839771	USA300HOU_RS09445	NC_010079.1	USA300HOU_1768	1906407	1906850	-	hypothetical protein	No COG annotation	A0A0D3Q8U3	Op1144		Uncharacterized-5	USA300HOU_RS09445
1076	0.056251296	USA300HOU_RS09460	NC_010079.1	USA300HOU_1771	1909194	1909496	+	hypothetical protein	No COG annotation	A0A0E1VGF7	Op1147		Uncharacterized-5	USA300HOU_RS09460
1077	0.038879332	USA300HOU_RS09565	NC_010079.1	USA300HOU_1791	1927405	1928046	-	ImmA/IrrE family metallo-endopeptidase	Amino acid transport and metabolism	A0A0D6HDM2	Op1164	Genomic Island 8	Uncharacterized-5	USA300HOU_RS09565
1078	0.131527431	USA300HOU_RS09600	NC_010079.1	USA300HOU_1797	1930534	1930893	-	DUF1433 domain-containing protein	Function unknown	A0A2I7YBH8	Op1170	Genomic Island 8	Uncharacterized-5	USA300HOU_RS09600
1079	0.050045072	USA300HOU_RS09605	NC_010079.1		1931432	1935543	-	SMEK domain-containing protein	No COG annotation		Op1171	Genomic Island 8	Uncharacterized-5	USA300HOU_RS09605
1080	0.045092055	USA300HOU_RS09690	NC_010079.1	USA300HOU_1812	1949974	1950492	-	enterotoxin	Coenzyme transport and metabolism	A0A0D6HFI3	Op1181		Uncharacterized-5	USA300HOU_RS09690
1081	0.041589655	USA300HOU_RS09830	NC_010079.1	USA300HOU_1832	1971544	1972101	+	DUF3267 domain-containing protein	Function unknown	A0A0E1VGE3	Op1193	VraS2	Uncharacterized-5	USA300HOU_RS09830
1082	0.046396272	USA300HOU_RS09895	NC_010079.1	USA300HOU_1846	1986542	1986937	-	hypothetical protein	No COG annotation	A0A0D6HEC9	Op1203		Uncharacterized-5	USA300HOU_RS09895
1083	0.040008503	USA300HOU_RS10150	NC_010079.1	USA300HOU_1865	2014361	2015197	-	membrane protein	Carbohydrate transport and metabolism	A0A0D6HEB1	Op1218		Uncharacterized-5	USA300HOU_RS10150
1084	0.055059038	USA300HOU_RS10370	NC_010079.1	USA300HOU_1911	2056917	2057243	+	staphostatin A	Function unknown	A0A0E1VP47	Op1245		Uncharacterized-5	USA300HOU_RS10370
1085	0.132528336	USA300HOU_RS10450	NC_010079.1	USA300HOU_1927	2072078	2072251	-	hypothetical protein	No COG annotation	A0A077W0Z7	Op1259		Uncharacterized-5	USA300HOU_RS10450
1086	0.042799494	pmtD	NC_010079.1	USA300HOU_1933	2076529	2077269	-	phenol-soluble modulin export ABC transporter permease subunit PmtD	No COG annotation	A0A0E1VYX9	Op1264	YtrA	Uncharacterized-5	USA300HOU_RS10480
1087	0.080289688	pmtB	NC_010079.1	USA300HOU_1935	2078138	2078818	-	phenol-soluble modulin export ABC transporter permease subunit PmtB	Function unknown	A0A0E1VR99	Op1264	YtrA	Uncharacterized-5	USA300HOU_RS10490
1088	0.071739636	USA300HOU_RS10505	NC_010079.1	USA300HOU_1938	2080356	2080532	-	hypothetical protein	No COG annotation	A0A0E1VYY3	Op1265		Uncharacterized-5	USA300HOU_RS10505
1089	0.10144443	USA300HOU_RS10535	NC_010079.1	USA300HOU_1944	2085696	2085875	+	hypothetical protein	No COG annotation	A0A068E1D7	Op1270	WalR,Genomic Island 9	Uncharacterized-5	USA300HOU_RS10535
1090	0.066474881	USA300HOU_RS10545	NC_010079.1		2086186	2086446	+	hypothetical protein	No COG annotation	A0A0D6DMS8	Op1271	Genomic Island 9	Uncharacterized-5	USA300HOU_RS10545
1091	0.038766586	USA300HOU_RS10845	NC_010079.1	USA300HOU_2006	2125540	2125881	+	hypothetical protein	No COG annotation	A0A068A8L4	Op1295	Genomic Island 9	Uncharacterized-5	USA300HOU_RS10845
1092	0.063037856	USA300HOU_RS10855	NC_010079.1	USA300HOU_2008	2126345	2127058	+	toxin MazF	Signal transduction mechanisms	A0A0H2C987	Op1297	Genomic Island 9	Uncharacterized-5	USA300HOU_RS10855
1093	0.043063843	USA300HOU_RS10935	NC_010079.1	USA300HOU_2026	2142622	2143365	+	CPBP family intramembrane metalloprotease	Function unknown	A0A0E1VYP2	Op1311	CtsR	Uncharacterized-5	USA300HOU_RS10935
1094	0.060397036	USA300HOU_RS10980	NC_010079.1	USA300HOU_2036	2150409	2150516	+	hypothetical protein	No COG annotation	A0A0H2X268	Op1318	WalR	Uncharacterized-5	USA300HOU_RS10980
1095	0.054626701	USA300HOU_RS11345	NC_010079.1	USA300HOU_2091	2220116	2220349	-	DUF1146 domain-containing protein	Function unknown	A0A0E0VS29	Op1354	WalR	Uncharacterized-5	USA300HOU_RS11345
1096	0.05281991	USA300HOU_RS11605	NC_010079.1	USA300HOU_2140	2266428	2267564	-	SAP domain-containing protein	Function unknown	A0A0E1VKH2	Op1384		Uncharacterized-5	USA300HOU_RS11605
1097	0.054158088	sepA	NC_010079.1	USA300HOU_2159	2301157	2301630	-	multidrug efflux transporter SepA	Intracellular trafficking, secretion, and vesicular transport	A0A0E1VQP4	Op1398	Genomic Island 10	Uncharacterized-5	USA300HOU_RS11740
1098	0.05619839	USA300HOU_RS11915	NC_010079.1		2335286	2335893	-	DUF3885 domain-containing protein	Function unknown		Op1420		Uncharacterized-5	USA300HOU_RS11915
1099	0.089835625	USA300HOU_RS11920	NC_010079.1	USA300HOU_2192	2336155	2336280	-	hypothetical protein	No COG annotation	A0A068E6F4	Op1421		Uncharacterized-5	USA300HOU_RS11920
1100	0.041503275	USA300HOU_RS11980	NC_010079.1	USA300HOU_2204	2347283	2348689	-	hypothetical protein	No COG annotation	A0A0D3QA44	Op1431		Uncharacterized-5	USA300HOU_RS11980
1101	0.082399517	USA300HOU_RS12185	NC_010079.1		2371860	2372249	+	hypothetical protein	No COG annotation	A0A0H2WWZ8	Op1440		Uncharacterized-5	USA300HOU_RS12185
1102	0.057498464	USA300HOU_RS12245	NC_010079.1		2385452	2385703	+	hypothetical protein	No COG annotation	A0A0D6WID5	Op1451		Uncharacterized-5	USA300HOU_RS12245
1103	0.094328038	USA300HOU_RS12445	NC_010079.1	USA300HOU_2281	2416169	2416411	-	hypothetical protein	No COG annotation	A0A0E1VQX9	Op1472	WalR	Uncharacterized-5	USA300HOU_RS12445
1104	0.099872665	USA300HOU_RS12490	NC_010079.1	USA300HOU_2289	2424209	2424442	-	hypothetical protein	No COG annotation	A0A0D1JIA5	Op1480		Uncharacterized-5	USA300HOU_RS12490
1105	0.049222839	USA300HOU_RS12530	NC_010079.1	USA300HOU_2297	2433086	2433415	+	hypothetical protein	No COG annotation	A0A0H2WZP3	Op1487		Uncharacterized-5	USA300HOU_RS12530
1106	0.163999939	USA300HOU_RS12995	NC_010079.1		2527468	2527650	-	hypothetical protein	No COG annotation	A0A0D3QAT6	Op1557		Uncharacterized-5	USA300HOU_RS12995
1107	0.055710969	USA300HOU_RS13080	NC_010079.1	USA300HOU_2400	2540232	2540336	-	hypothetical protein	No COG annotation	A0A299MB63	Op1569		Uncharacterized-5	USA300HOU_RS13080
1108	0.109895182	USA300HOU_RS13395	NC_010079.1	USA300HOU_2462	2601455	2601820	-	hypothetical protein	No COG annotation	A0A0D6GW42	Op1608		Uncharacterized-5	USA300HOU_RS13395
1109	0.056885835	USA300HOU_RS13515	NC_010079.1		2621263	2621496	-	hypothetical protein	No COG annotation	A0A133PV58	Op1626		Uncharacterized-5	USA300HOU_RS13515
1110	0.066577996	sarT	NC_010079.1	USA300HOU_2487	2626706	2627062	-	HTH-type transcriptional regulator SarT	Transcription	A0A0D6GW30	Op1628	WalR	Uncharacterized-5	USA300HOU_RS13535
1111	0.045993357	USA300HOU_RS13695	NC_010079.1	USA300HOU_2515	2661928	2662563	+	ATP-binding cassette domain-containing protein	Defense mechanisms	A0A0E1VX99	Op1652		Uncharacterized-5	USA300HOU_RS13695
1112	0.078956791	USA300HOU_RS15925	NC_010079.1	USA300HOU_2537	2680480	2680614	-	hypothetical protein	No COG annotation	A0A0H2X3E9	Op1669		Uncharacterized-5	USA300HOU_RS15925
1113	0.062338185	USA300HOU_RS13860	NC_010079.1	USA300HOU_2548	2693406	2693573	-	hypothetical protein	No COG annotation	A0A0H2X0M3	Op1678		Uncharacterized-5	USA300HOU_RS13860
1114	0.046508789	USA300HOU_RS13935	NC_010079.1	USA300HOU_2563	2711437	2711925	-	GNAT family N-acetyltransferase	Transcription	A0A0H2WZT8	Op1688		Uncharacterized-5	USA300HOU_RS13935
1115	0.055079453	USA300HOU_RS14120	NC_010079.1	USA300HOU_2598	2742634	2743050	+	hypothetical protein	No COG annotation	A0A0D6WFJ6	Op1715	CodY,WalR	Uncharacterized-5	USA300HOU_RS14120
1116	0.188154731	USA300HOU_RS14135	NC_010079.1	USA300HOU_2601	2746048	2746377	+	hypothetical protein	No COG annotation	A0A0H3KAR7	Op1718		Uncharacterized-5	USA300HOU_RS14135
1117	-0.048838686	USA300HOU_RS15855	NC_010079.1		2863589	2863675	-	hypothetical protein	No COG annotation		Op1792		Uncharacterized-5	USA300HOU_RS15855
1118	-0.046675984	USA300HOU_RS15640	NC_010063.1		1208	1524	+	protein rep	Replication, recombination and repair		Op1806		Uncharacterized-5	USA300HOU_RS15640
1119	0.371918129	USA300HOU_RS14355	NC_010079.1	USA300HOU_2641	2789645	2791597	+	PTS transporter subunit EIIA	Carbohydrate transport and metabolism	A0A0H2XII5	Op1753	ManR,CcpA	ManR	USA300HOU_RS14355
1120	0.360870001	manA	NC_010079.1	USA300HOU_2642	2791611	2792549	+	mannose-6-phosphate isomerase%2C class I	Carbohydrate transport and metabolism	A0A0D6GQD4	Op1753	ManR,CcpA	ManR	USA300HOU_RS14360
1121	-0.31020471	purR	NC_010079.1		531601	532425	+	pur operon repressor	Nucleotide transport and metabolism	A0A0E0VLL8	Op319		PurR Accessory	USA300HOU_RS02535
1122	-0.274820996	USA300HOU_RS02540	NC_010079.1		532442	532822	+	RidA family protein	Translation, ribosomal structure and biogenesis	A0A0D6FX43	Op319		PurR Accessory	USA300HOU_RS02540
1123	-0.194488168	spoVG	NC_010079.1		532894	533196	+	septation regulator SpoVG	Cell cycle control, cell division, chromosome partitioning	A0A0E0VM46	Op320		PurR Accessory	USA300HOU_RS02545
1124	0.103843299	fnbA	NC_010079.1	USA300HOU_2491	2632891	2635947	-	fibronectin-binding protein FnbA	Cell wall/membrane/envelope biogenesis	A0A0E7R7D1	Op1632	WalR	PurR Accessory	USA300HOU_RS13555
1125	0.336719779	aph(3')-IIIa	NC_010063.1	USA300HOU_pUSA300HOUMR0018	14197	14991	-	aminoglycoside O-phosphotransferase APH(3')-IIIa	Translation, ribosomal structure and biogenesis	A0A059N2T2	Op1821		PurR Accessory	USA300HOU_RS14800
1126	0.297458179	sat4	NC_010063.1	USA300HOU_pUSA300HOUMR0019	15084	15614	-	streptothricin N-acetyltransferase Sat4	Transcription	A0A132P3P0	Op1822		PurR Accessory	USA300HOU_RS14805
1127	0.141352097	capA	NC_010079.1	USA300HOU_0163	174055	174723	+	capsular polysaccharide type 5/8 biosynthesis protein CapA	Cell wall/membrane/envelope biogenesis	A0A0E0VKP3	Op113	CodY	Capsule Biosynthesis	USA300HOU_RS00800
1128	0.152810836	USA300HOU_RS00805	NC_010079.1	USA300HOU_0164	174739	175425	+	tyrosine-protein kinase	Cell cycle control, cell division, chromosome partitioning	A0A0H2WXD9	Op113	CodY	Capsule Biosynthesis	USA300HOU_RS00805
1129	0.161220328	USA300HOU_RS00810	NC_010079.1	USA300HOU_0165	175428	176192	+	tyrosine-protein phosphatase	Carbohydrate transport and metabolism	A0A0H2WY20	Op113	CodY	Capsule Biosynthesis	USA300HOU_RS00810
1130	0.158559331	USA300HOU_RS00815	NC_010079.1		176212	178036	+	polysaccharide biosynthesis protein	Carbohydrate transport and metabolism		Op113		Capsule Biosynthesis	USA300HOU_RS00815
1131	0.161308006	USA300HOU_RS00820	NC_010079.1	USA300HOU_0167	178026	179054	+	polysaccharide biosynthesis protein	Cell wall/membrane/envelope biogenesis	A0A0H2XIR6	Op113	CodY	Capsule Biosynthesis	USA300HOU_RS00820
1132	0.157612641	USA300HOU_RS00825	NC_010079.1	USA300HOU_0168	179067	180176	+	capsular polysaccharide biosynthesis protein CapF	Carbohydrate transport and metabolism	A0A0E1VLX7	Op113	CodY	Capsule Biosynthesis	USA300HOU_RS00825
1133	0.156778971	wecB	NC_010079.1		180180	181304	+	UDP-N-acetylglucosamine 2-epimerase (non-hydrolyzing)	Carbohydrate transport and metabolism		Op113	CodY	Capsule Biosynthesis	USA300HOU_RS00830
1134	0.135754987	USA300HOU_RS00835	NC_010079.1	USA300HOU_0170	181307	181933	+	O-acetyltransferase	Function unknown	A0A0H2WY25	Op113	CodY	Capsule Biosynthesis	USA300HOU_RS00835
1135	0.133819373	USA300HOU_RS00840	NC_010079.1	USA300HOU_0171	181938	183047	+	glycosyltransferase	Cell wall/membrane/envelope biogenesis	A0A0D6GK55	Op113	CodY	Capsule Biosynthesis	USA300HOU_RS00840
1136	0.125710629	USA300HOU_RS00845	NC_010079.1	USA300HOU_0172	183061	184227	+	O-antigen ligase family protein	Cell wall/membrane/envelope biogenesis	A0A0D6GK39	Op113	CodY	Capsule Biosynthesis	USA300HOU_RS00845
1137	0.111958599	USA300HOU_RS00850	NC_010079.1	USA300HOU_0173	184220	185425	+	capsular polysaccharide biosynthesis protein	Function unknown	A0A0D3Q3V4	Op113	CodY	Capsule Biosynthesis	USA300HOU_RS00850
1138	0.104751484	USA300HOU_RS00855	NC_010079.1	USA300HOU_0174	185426	186631	+	glycosyltransferase family 4 protein	Cell wall/membrane/envelope biogenesis	A0A0D6GJV9	Op113	CodY	Capsule Biosynthesis	USA300HOU_RS00855
1139	0.127665631	USA300HOU_RS00860	NC_010079.1	USA300HOU_0175	186642	187199	+	sugar transferase	Cell wall/membrane/envelope biogenesis	A0A0E0VLA2	Op113	CodY	Capsule Biosynthesis	USA300HOU_RS00860
1140	0.115049051	capN	NC_010079.1	USA300HOU_0176	187199	188086	+	capsular polysaccharide type 5/8 biosynthesis epimerase CapN	Carbohydrate transport and metabolism	A0A0H2WXS0	Op113	CodY	Capsule Biosynthesis	USA300HOU_RS00865
1141	0.111048358	USA300HOU_RS00870	NC_010079.1	USA300HOU_0177	188140	189402	+	nucleotide sugar dehydrogenase	Cell wall/membrane/envelope biogenesis	A0A0D6GHX8	Op114	CodY	Capsule Biosynthesis	USA300HOU_RS00870
1142	0.145282419	USA300HOU_RS11205	NC_010079.1	USA300HOU_2070	2193344	2193904	-	K(+)-transporting ATPase subunit C	Inorganic ion transport and metabolism	A0A0D6WAG8	Op1339		Capsule Biosynthesis	USA300HOU_RS11205
1143	0.144930673	kdpB	NC_010079.1	USA300HOU_2071	2193924	2195951	-	potassium-transporting ATPase subunit KdpB	Inorganic ion transport and metabolism	A0A0D6HAP8	Op1339		Capsule Biosynthesis	USA300HOU_RS11210
1144	0.176091448	kdpA	NC_010079.1	USA300HOU_2072	2195970	2197646	-	potassium-transporting ATPase subunit A	Inorganic ion transport and metabolism	A0A0D6HAN5	Op1339		Capsule Biosynthesis	USA300HOU_RS11215
1145	0.140215558	kdpF	NC_010079.1	USA300HOU_2073	2197670	2197780	-	K(+)-transporting ATPase subunit F	No COG annotation	A0A0D1HCM6	Op1339		Capsule Biosynthesis	USA300HOU_RS11220
1146	0.075164694	sirC	NC_010079.1	USA300HOU_0124	131129	132127	-	staphyloferrin B ABC transporter permease subunit SirC	Inorganic ion transport and metabolism	A0A0H2X141	Op90	Fur	Fur-1	USA300HOU_RS00590
1147	0.146519948	sirB	NC_010079.1	USA300HOU_0125	132124	133119	-	staphyloferrin B ABC transporter permease subunit SirB	Inorganic ion transport and metabolism	A0A0H2XE68	Op90	Fur	Fur-1	USA300HOU_RS00595
1148	0.170484476	sirA	NC_010079.1	USA300HOU_0126	133135	134127	-	staphyloferrin B ABC transporter substrate-binding protein SirA	Inorganic ion transport and metabolism	A0A0H2WZT1	Op90	Fur	Fur-1	USA300HOU_RS00600
1149	0.142952196	sbnA	NC_010079.1	USA300HOU_0127	134358	135338	+	2%2C3-diaminopropionate biosynthesis protein SbnA	Amino acid transport and metabolism	A0A0D1GZ52	Op91	Fur	Fur-1	USA300HOU_RS00605
1150	0.12515567	sbnB	NC_010079.1	USA300HOU_0128	135335	136345	+	N-[(2S)-2-amino-2-carboxyethyl]-L-glutamate dehydrogenase SbnB	Amino acid transport and metabolism	A0A0E0VL56	Op91	Fur	Fur-1	USA300HOU_RS00610
1151	0.123543094	sbnC	NC_010079.1	USA300HOU_0129	136366	138120	+	staphyloferrin B biosynthesis protein SbnC	Secondary metabolites biosynthesis, transport, and catabolism	A0A0H2X061	Op91	Fur	Fur-1	USA300HOU_RS00615
1152	0.106349151	sbnD	NC_010079.1	USA300HOU_0130	138113	139369	+	staphyloferrin B export MFS transporter	Amino acid transport and metabolism	A0A0H2X147	Op91	Fur	Fur-1	USA300HOU_RS00620
1153	0.101716457	sbnE	NC_010079.1	USA300HOU_0131	139359	141095	+	L-2%2C3-diaminopropanoate--citrate ligase SbnE	Secondary metabolites biosynthesis, transport, and catabolism	A0A0H2WZX1	Op91	Fur	Fur-1	USA300HOU_RS00625
1154	0.102459273	sbnF	NC_010079.1	USA300HOU_0132	141004	142854	+	3-(L-alanin-3-ylcarbamoyl)-2-[(2-aminoethylcarbamoyl)methyl]-2-hydroxypropanoate synthase SbnF	Secondary metabolites biosynthesis, transport, and catabolism	A0A0H2XG97	Op92	Fur	Fur-1	USA300HOU_RS00630
1155	0.102475666	sbnG	NC_010079.1	USA300HOU_0133	142829	143605	+	staphyloferrin B biosynthesis citrate synthase SbnG	Carbohydrate transport and metabolism	A0A0E1VP58	Op93	Fur	Fur-1	USA300HOU_RS00635
1156	0.081189207	sbnH	NC_010079.1	USA300HOU_0134	143605	144807	+	staphyloferrin B biosynthesis decarboxylase SbnH	Amino acid transport and metabolism	A0A0H2X066	Op93	Fur	Fur-1	USA300HOU_RS00640
1157	0.087627776	sbnI	NC_010079.1	USA300HOU_0135	144811	145575	+	bifunctional transcriptional regulator/O-phospho-L-serine synthase SbnI	Transcription	A0A0D1FBC7	Op93	Fur	Fur-1	USA300HOU_RS00645
1158	0.110388549	isdI	NC_010079.1	USA300HOU_0179	190689	191015	-	staphylobilin-forming heme oxygenase IsdI	Energy production and conversion	A0A0E1VP29	Op116		Fur-1	USA300HOU_RS00880
1159	0.095154566	USA300HOU_RS00885	NC_010079.1	USA300HOU_0180	191022	191405	-	YbaN family protein	Function unknown	A0A0H2WXF4	Op116		Fur-1	USA300HOU_RS00885
1160	0.089701639	USA300HOU_RS01390	NC_010079.1	USA300HOU_0279	313381	314142	-	class I SAM-dependent methyltransferase	Secondary metabolites biosynthesis, transport, and catabolism	A0A0H2X048	Op176		Fur-1	USA300HOU_RS01390
1161	0.08407694	USA300HOU_RS01435	NC_010079.1	USA300HOU_0287	319310	320686	-	MFS transporter	Inorganic ion transport and metabolism	A0A0H2X051	Op183		Fur-1	USA300HOU_RS01435
1162	0.095634848	USA300HOU_RS03500	NC_010079.1	USA300HOU_0668	722030	722827	+	ABC transporter ATP-binding protein	Coenzyme transport and metabolism	A0A0E0VNL3	Op440	Fur	Fur-1	USA300HOU_RS03500
1163	0.085914918	USA300HOU_RS03505	NC_010079.1	USA300HOU_0669	722863	723867	+	iron ABC transporter permease	Inorganic ion transport and metabolism	A0A0H2WYN5	Op440	Fur	Fur-1	USA300HOU_RS03505
1164	0.065975368	USA300HOU_RS03510	NC_010079.1	USA300HOU_0670	723864	724880	+	iron ABC transporter permease	Inorganic ion transport and metabolism	A0A0H2XG48	Op440	Fur	Fur-1	USA300HOU_RS03510
1165	0.151659524	USA300HOU_RS03970	NC_010079.1	USA300HOU_0759	811866	812837	+	ABC transporter permease	Inorganic ion transport and metabolism	A0A0D1JJV4	Op502	Fur	Fur-1	USA300HOU_RS03970
1166	0.140162465	USA300HOU_RS03975	NC_010079.1	USA300HOU_0760	812824	813780	+	iron chelate uptake ABC transporter family permease subunit	Inorganic ion transport and metabolism	A0A0E1VJH5	Op502	Fur	Fur-1	USA300HOU_RS03975
1167	0.145393067	USA300HOU_RS03980	NC_010079.1	USA300HOU_0761	813777	814538	+	ABC transporter ATP-binding protein	Inorganic ion transport and metabolism	A0A0D3Q5B1	Op502	Fur	Fur-1	USA300HOU_RS03980
1168	0.134103099	USA300HOU_RS03985	NC_010079.1	USA300HOU_0762	814657	815685	+	siderophore ABC transporter substrate-binding protein	Inorganic ion transport and metabolism	A0A0H2WYC5	Op503	Fur	Fur-1	USA300HOU_RS03985
1169	0.072961916	USA300HOU_RS04360	NC_010079.1	USA300HOU_0837	888478	889017	+	nitroreductase	Energy production and conversion	A0A0E7NNB9	Op557	Fur	Fur-1	USA300HOU_RS04360
1170	0.153713975	isdB	NC_010079.1		1136298	1138235	-	heme uptake protein IsdB	Cell wall/membrane/envelope biogenesis	A0A0D6HSN6	Op715	Fur	Fur-1	USA300HOU_RS05640
1171	0.135212931	isdA	NC_010079.1	USA300HOU_1064	1138438	1139490	-	LPXTG-anchored heme-scavenging protein IsdA	Cell wall/membrane/envelope biogenesis	A0A0D6WE06	Op716	Fur	Fur-1	USA300HOU_RS05645
1172	0.214102304	isdC	NC_010079.1	USA300HOU_1065	1139699	1140382	+	heme uptake protein IsdC	Cell wall/membrane/envelope biogenesis	A5IS17	Op717	Fur	Fur-1	USA300HOU_RS05650
1173	0.193741578	USA300HOU_RS05655	NC_010079.1	USA300HOU_1066	1140382	1141458	+	hypothetical protein	No COG annotation	A0A0H2WZ01	Op717	Fur	Fur-1	USA300HOU_RS05655
1174	0.181639305	isdE	NC_010079.1	USA300HOU_1067	1141455	1142333	+	heme ABC transporter substrate-binding protein IsdE	Inorganic ion transport and metabolism	A0A0E0VN54	Op717	Fur	Fur-1	USA300HOU_RS05660
1175	0.174567377	USA300HOU_RS05665	NC_010079.1	USA300HOU_1068	1142343	1143311	+	iron ABC transporter permease	Inorganic ion transport and metabolism	A0A0E1X6M7	Op717	Fur	Fur-1	USA300HOU_RS05665
1176	0.181795923	srtB	NC_010079.1		1143373	1144107	+	class B sortase	Function unknown	A0A0D6HUN3	Op718	Fur	Fur-1	USA300HOU_RS05670
1177	0.19609558	isdG	NC_010079.1	USA300HOU_1069	1144126	1144449	+	staphylobilin-forming heme oxygenase IsdG	Energy production and conversion	A0A0E1VKM8	Op718	Fur	Fur-1	USA300HOU_RS05675
1178	0.076155156	USA300HOU_RS05680	NC_010079.1	USA300HOU_1070	1144486	1144593	+	hypothetical protein	No COG annotation	A0A0E1VSL0	Op718		Fur-1	USA300HOU_RS05680
1179	0.059418159	tnpA	NC_010079.1	USA300HOU_1353	1457130	1457615	+	IS200/IS605 family transposase	Replication, recombination and repair	A0A0H2WWK9	Op904		Fur-1	USA300HOU_RS07235
1180	-0.165659876	ftnA	NC_010079.1	USA300HOU_1891	2035000	2035500	+	H-type ferritin FtnA	Inorganic ion transport and metabolism	A0A0E1VRF9	Op1233	PerR,Fur	Fur-1	USA300HOU_RS10275
1181	0.07670262	USA300HOU_RS10885	NC_010079.1	USA300HOU_2016	2133528	2134373	-	class I SAM-dependent methyltransferase	Secondary metabolites biosynthesis, transport, and catabolism	A0A0H2XJ81	Op1302	Genomic Island 9	Fur-1	USA300HOU_RS10885
1182	0.078758836	USA300HOU_RS10890	NC_010079.1	USA300HOU_2017	2134435	2135346	-	iron-hydroxamate ABC transporter substrate-binding protein	Inorganic ion transport and metabolism	A0A0E1VNZ0	Op1303	Genomic Island 9	Fur-1	USA300HOU_RS10890
1183	0.102555889	USA300HOU_RS11775	NC_010079.1	USA300HOU_2167	2307872	2308840	-	iron chelate uptake ABC transporter family permease subunit	Inorganic ion transport and metabolism	A0A0D6HH31	Op1404	Fur	Fur-1	USA300HOU_RS11775
1184	0.119792356	USA300HOU_RS11780	NC_010079.1	USA300HOU_2168	2308837	2309868	-	iron ABC transporter permease	Intracellular trafficking, secretion, and vesicular transport	A0A0D6H6V3	Op1404	Fur	Fur-1	USA300HOU_RS11780
1185	0.151113404	USA300HOU_RS11785	NC_010079.1	USA300HOU_2169	2309880	2310863	-	ABC transporter substrate-binding protein	Inorganic ion transport and metabolism	A0A0E1VNE9	Op1404	Fur	Fur-1	USA300HOU_RS11785
1186	0.060879361	sfaC	NC_010079.1	USA300HOU_2170	2311255	2312325	-	staphyloferrin A biosynthesis protein SfaC	Amino acid transport and metabolism	A0A0D3QA10	Op1406	Fur	Fur-1	USA300HOU_RS11795
1187	0.056155067	sfaB	NC_010079.1	USA300HOU_2171	2312332	2314089	-	staphyloferrin A synthetase SfaB	Secondary metabolites biosynthesis, transport, and catabolism	A0A0H2WZB5	Op1406	Fur	Fur-1	USA300HOU_RS11800
1188	0.09776449	sfaA	NC_010079.1	USA300HOU_2172	2314076	2315269	-	staphyloferrin A export MFS transporter	Amino acid transport and metabolism	A0A0D3Q9R0	Op1406	Fur	Fur-1	USA300HOU_RS11805
1189	0.092540462	USA300HOU_RS12365	NC_010079.1	USA300HOU_2266	2401955	2402863	-	ABC transporter substrate-binding protein	Inorganic ion transport and metabolism	A0A0E0VRC5	Op1464	Fur	Fur-1	USA300HOU_RS12365
1190	0.073723102	USA300HOU_RS12830	NC_010079.1	USA300HOU_2354	2492503	2492838	-	GNAT family N-acetyltransferase	Transcription	A0A2I7YBQ2	Op1533		Fur-1	USA300HOU_RS12830
1191	0.082338601	USA300HOU_RS12835	NC_010079.1	USA300HOU_2355	2492940	2493974	-	NAD(P)/FAD-dependent oxidoreductase	Energy production and conversion	A0A1Q4GXS1	Op1534		Fur-1	USA300HOU_RS12835
1192	0.063280641	USA300HOU_RS13155	NC_010079.1	USA300HOU_2413	2553266	2555029	-	ABC transporter ATP-binding protein	Defense mechanisms	A0A0D6GZH0	Op1577		Fur-1	USA300HOU_RS13155
1193	0.072801627	USA300HOU_RS13350	NC_010079.1	USA300HOU_2453	2591330	2592523	-	MFS transporter	Amino acid transport and metabolism	A0A0H2XJ04	Op1606		Fur-1	USA300HOU_RS13350
1194	0.079983309	USA300HOU_RS13355	NC_010079.1	USA300HOU_2454	2592535	2593284	-	ABC transporter ATP-binding protein	Amino acid transport and metabolism	A0A0D6GY03	Op1606		Fur-1	USA300HOU_RS13355
1195	0.084658886	USA300HOU_RS13360	NC_010079.1	USA300HOU_2455	2593277	2594092	-	ABC transporter ATP-binding protein	Amino acid transport and metabolism	A0A0E1VQ06	Op1606		Fur-1	USA300HOU_RS13360
1196	0.077170394	USA300HOU_RS13365	NC_010079.1	USA300HOU_2456	2594089	2594958	-	ABC transporter permease	Inorganic ion transport and metabolism	A0A0E1VMU7	Op1606		Fur-1	USA300HOU_RS13365
1197	0.06533546	USA300HOU_RS13370	NC_010079.1	USA300HOU_2457	2594955	2595890	-	ABC transporter permease	Inorganic ion transport and metabolism	A0A0E0VSU9	Op1606		Fur-1	USA300HOU_RS13370
1198	0.077604408	cntA	NC_010079.1	USA300HOU_2458	2595903	2597501	-	staphylopine-dependent metal ABC transporter substrate-binding protein CntA	Amino acid transport and metabolism	A0A068A9N4	Op1606		Fur-1	USA300HOU_RS13375
1199	0.070805312	cntM	NC_010079.1	USA300HOU_2459	2597644	2598945	-	staphylopine dehydrogenase CntM	Function unknown	A0A0G2LVZ8	Op1607		Fur-1	USA300HOU_RS13380
1200	0.067689717	cntL	NC_010079.1	USA300HOU_2460	2598938	2599756	-	D-histidine (S)-2-aminobutanoyltransferase CntL	Function unknown	A0A0E1VQ10	Op1607		Fur-1	USA300HOU_RS13385
1201	0.05418374	cntK	NC_010079.1	USA300HOU_2461	2599767	2600588	-	histidine racemase CntK	Amino acid transport and metabolism	A0A0H2WY40	Op1607		Fur-1	USA300HOU_RS13390
1202	0.060543859	USA300HOU_RS13845	NC_010079.1	USA300HOU_2545	2689704	2689931	-	ferrous iron transport protein A	Inorganic ion transport and metabolism	A0A0E0VT43	Op1675	Fur	Fur-1	USA300HOU_RS13845
1203	0.332265991	USA300HOU_RS15710	NC_010079.1		476548	476610	-	phenol-soluble modulin PSM-alpha-4	No COG annotation	UPI000161A44A	Op289		PSM	USA300HOU_RS15710
1204	0.397984953	USA300HOU_RS15050	NC_010079.1		476674	476742	-	phenol-soluble modulin PSM-alpha-3	No COG annotation	A0A2K4AJ15	Op290		PSM	USA300HOU_RS15050
1205	0.408422105	USA300HOU_RS15715	NC_010079.1	USA300HOU_0455	476794	476859	-	phenol-soluble modulin PSM-alpha-2	No COG annotation	UPI00015FD703	Op291		PSM	USA300HOU_RS15715
1206	0.391187708	USA300HOU_RS15720	NC_010079.1	USA300HOU_0456	476891	476956	-	phenol-soluble modulin PSM-alpha-1	No COG annotation	UPI00015FD704	Op292		PSM	USA300HOU_RS15720
1207	0.163135472	USA300HOU_RS05895	NC_010079.1	USA300HOU_1112	1182345	1182479	+	beta-class phenol-soluble modulin	Function unknown	A0A0E1VKC6	Op748		PSM	USA300HOU_RS05895
1208	0.175457961	USA300HOU_RS05900	NC_010079.1	USA300HOU_1113	1182536	1182670	+	beta-class phenol-soluble modulin	Function unknown	A0A0E0VPU2	Op749		PSM	USA300HOU_RS05900
1209	0.135576903	USA300HOU_RS10955	NC_010079.1	USA300HOU_2031	2147209	2147343	-	delta-lysin family phenol-soluble modulin	No COG annotation	A0A0H2XH16	Op1315	AgrA	PSM	USA300HOU_RS10955
1210	-0.116260699	spa	NC_010079.1	USA300HOU_0122	128109	129587	-	staphylococcal protein A	Cell wall/membrane/envelope biogenesis	UPI0002C94430	Op88	CcpA,WalR	MgrA	USA300HOU_RS00580
1211	-0.207096377	USA300HOU_RS00675	NC_010079.1	USA300HOU_0140	148178	149158	+	NAD-dependent epimerase/dehydratase family protein	Cell wall/membrane/envelope biogenesis	A0A0E1VM06	Op98		MgrA	USA300HOU_RS00675
1212	-0.203939706	USA300HOU_RS00680	NC_010079.1	USA300HOU_0141	149121	149813	+	sugar transferase	Cell wall/membrane/envelope biogenesis	A0A068A5A1	Op98		MgrA	USA300HOU_RS00680
1213	-0.183569951	USA300HOU_RS00685	NC_010079.1	USA300HOU_0142	150023	151189	+	glycosyltransferase family 4 protein	Cell wall/membrane/envelope biogenesis	A0A0H2XHZ0	Op99		MgrA	USA300HOU_RS00685
1214	-0.161972321	USA300HOU_RS00690	NC_010079.1	USA300HOU_0143	151170	152408	+	O-antigen ligase family protein	Cell wall/membrane/envelope biogenesis	A0A0D3Q3M4	Op99		MgrA	USA300HOU_RS00690
1215	-0.104483535	USA300HOU_RS00695	NC_010079.1	USA300HOU_0144	152398	153828	+	lipopolysaccharide biosynthesis protein	Function unknown	A0A0H2X0Q6	Op99		MgrA	USA300HOU_RS00695
1216	-0.067882881	phnE	NC_010079.1	USA300HOU_0152	161117	161932	-	phosphonate ABC transporter%2C permease protein PhnE	Inorganic ion transport and metabolism	A0A0E0VM78	Op104		MgrA	USA300HOU_RS00740
1217	-0.073758594	phnE	NC_010079.1	USA300HOU_0153	161929	162729	-	phosphonate ABC transporter%2C permease protein PhnE	Inorganic ion transport and metabolism	A0A0E1VNY1	Op104		MgrA	USA300HOU_RS00745
1218	-0.072571261	phnC	NC_010079.1	USA300HOU_0154	162731	163504	-	phosphonate ABC transporter ATP-binding protein	Inorganic ion transport and metabolism	A0A0H3K647	Op104		MgrA	USA300HOU_RS00750
1219	-0.074553397	USA300HOU_RS00755	NC_010079.1	USA300HOU_0155	163718	164674	-	phosphate/phosphite/phosphonate ABC transporter substrate-binding protein	Inorganic ion transport and metabolism	A0A0E0VLY0	Op105		MgrA	USA300HOU_RS00755
1220	-0.071107494	USA300HOU_RS00760	NC_010079.1	USA300HOU_0156	164903	166447	+	hypothetical protein	Function unknown	A0A0H2WY16	Op106		MgrA	USA300HOU_RS00760
1221	-0.059086526	USA300HOU_RS01450	NC_010079.1	USA300HOU_0290	323240	323899	-	ABC transporter ATP-binding protein	Defense mechanisms	A0A0H2X0Y7	Op186		MgrA	USA300HOU_RS01450
1222	-0.05225855	USA300HOU_RS01455	NC_010079.1	USA300HOU_0291	323913	324833	-	ABC transporter permease	Defense mechanisms	A0A0D6GG82	Op186		MgrA	USA300HOU_RS01455
1223	-0.050522943	USA300HOU_RS01460	NC_010079.1	USA300HOU_0292	324830	325996	-	ABC transporter permease	Function unknown	A0A0H2X1B8	Op186		MgrA	USA300HOU_RS01460
1224	-0.052582052	USA300HOU_RS01465	NC_010079.1	USA300HOU_0293	326064	327587	-	hypothetical protein	No COG annotation	A0A0D3Q462	Op187		MgrA	USA300HOU_RS01465
1225	-0.097726764	sdrD	NC_010079.1	USA300HOU_0556	614899	619044	+	MSCRAMM family adhesin SdrD	Cell wall/membrane/envelope biogenesis	A0A1S6DKL7	Op369		MgrA	USA300HOU_RS02950
1226	-0.064861926	sdrE	NC_010079.1	USA300HOU_0557	619438	622902	+	MSCRAMM family adhesin SdrE	Cell wall/membrane/envelope biogenesis	A0A6B5UVW2	Op370		MgrA	USA300HOU_RS02955
1227	0.227312831	USA300HOU_RS03710	NC_010079.1	USA300HOU_0709	760153	760596	-	MarR family transcriptional regulator	Transcription	A0A0D1IUP6	Op468	SigB	MgrA	USA300HOU_RS03710
1228	0.055697459	USA300HOU_RS03715	NC_010079.1	USA300HOU_0710	760823	761749	+	GTP-binding protein	Function unknown	A0A0D6G236	Op469		MgrA	USA300HOU_RS03715
1229	-0.060672434	USA300HOU_RS05090	NC_010079.1	USA300HOU_0983	1033014	1033583	-	competence protein ComK	Transcription	A0A0E1VKU1	Op645	CodY	MgrA	USA300HOU_RS05090
1230	-0.085766637	USA300HOU_RS05115	NC_010079.1		1036303	1036448	+	putative holin-like toxin	No COG annotation		Op649		MgrA	USA300HOU_RS05115
1231	-0.06964571	USA300HOU_RS05160	NC_010079.1	USA300HOU_0985	1043692	1044651	+	ABC transporter substrate-binding protein	Inorganic ion transport and metabolism	A0A0H2WVS9	Op655		MgrA	USA300HOU_RS05160
1232	-0.15912044	USA300HOU_RS05230	NC_010079.1		1057540	1057959	+	MarR family transcriptional regulator	Transcription	A0A0E8G970	Op666	GraS	MgrA	USA300HOU_RS05230
1233	-0.084028163	USA300HOU_RS05235	NC_010079.1		1057986	1058096	+	hypothetical protein	No COG annotation	A0A0D1IAS3	Op666		MgrA	USA300HOU_RS05235
1234	-0.083246978	USA300HOU_RS05515	NC_010079.1		1114153	1115505	-	Nramp family divalent metal transporter	Inorganic ion transport and metabolism	A0A0E1VKK3	Op696	MntR	MgrA	USA300HOU_RS05515
1235	-0.193140023	USA300HOU_RS06275	NC_010079.1	USA300HOU_1178	1263102	1264220	+	LysM peptidoglycan-binding domain-containing protein	Cell wall/membrane/envelope biogenesis	A0A0D6HQY2	Op785		MgrA	USA300HOU_RS06275
1236	-0.154147731	fmhC	NC_010079.1	USA300HOU_1179	1264248	1265492	+	FemA/FemB family glycyltransferase FmhC	Defense mechanisms	A0A0H2WZP2	Op785		MgrA	USA300HOU_RS06280
1237	-0.06643041	dprA	NC_010079.1	USA300HOU_1180	1265665	1266537	+	DNA-protecting protein DprA	Replication, recombination and repair	A0A0H2WYS2	Op786	WalR	MgrA	USA300HOU_RS06285
1238	-0.075699478	USA300HOU_RS06600	NC_010079.1	USA300HOU_1242	1339456	1339668	+	hypothetical protein	No COG annotation	A0A0H2XH54	Op822	Genomic Island 4	MgrA	USA300HOU_RS06600
1239	-0.052297191	USA300HOU_RS06605	NC_010079.1	USA300HOU_1243	1339962	1340168	+	hypothetical protein	No COG annotation	A0A0E1VRZ6	Op823	Genomic Island 4	MgrA	USA300HOU_RS06605
1240	-0.125087561	ebh	NC_010079.1	USA300HOU_1372	1470758	1502023	-	hyperosmolarity resistance protein Ebh	Cell cycle control, cell division, chromosome partitioning	A0A5C0W205	Op912		MgrA	USA300HOU_RS07340
1241	-0.065086058	sasC	NC_010079.1	USA300HOU_1747	1878658	1885218	-	LPXTG-anchored repetitive surface protein SasC	Cell cycle control, cell division, chromosome partitioning	A0A0H3KH56	Op1129		MgrA	USA300HOU_RS09325
1242	-0.052598631	USA300HOU_RS09710	NC_010079.1		1955683	1955826	-	gallidermin/nisin family lantibiotic	No COG annotation	A0A0G2LTE5	Op1183		MgrA	USA300HOU_RS09710
1243	-0.079440089	scpA	NC_010079.1	USA300HOU_1910	2055720	2056886	+	cysteine protease staphopain A	Cell wall/membrane/envelope biogenesis	A0A0E8JWI2	Op1245		MgrA	USA300HOU_RS10365
1244	-0.06646534	USA300HOU_RS10370	NC_010079.1	USA300HOU_1911	2056917	2057243	+	staphostatin A	Function unknown	A0A0E1VP47	Op1245		MgrA	USA300HOU_RS10370
1245	-0.129187005	USA300HOU_RS11650	NC_010079.1		2278651	2286087	-	DUF1542 domain-containing protein	Cell cycle control, cell division, chromosome partitioning		Op1390	WalR	MgrA	USA300HOU_RS11650
1246	-0.095787315	sarV	NC_010079.1	USA300HOU_2248	2388367	2388717	-	HTH-type transcriptional regulator SarV	No COG annotation	A0A0E0VRA6	Op1454		MgrA	USA300HOU_RS12265
1247	-0.138116502	USA300HOU_RS12380	NC_010079.1	USA300HOU_2269	2405613	2405915	+	urease subunit gamma	Amino acid transport and metabolism	A0A077W0W4	Op1467		MgrA	USA300HOU_RS12380
1248	-0.122832832	USA300HOU_RS12385	NC_010079.1	USA300HOU_2270	2405929	2406339	+	urease subunit beta	Amino acid transport and metabolism	A8Z386	Op1467		MgrA	USA300HOU_RS12385
1249	-0.110534881	ureC	NC_010079.1	USA300HOU_2271	2406336	2408051	+	urease subunit alpha	Amino acid transport and metabolism	A0A4V0AKD9	Op1467		MgrA	USA300HOU_RS12390
1250	-0.09800526	ureE	NC_010079.1	USA300HOU_2272	2408064	2408516	+	urease accessory protein UreE	PostXtranslational modification, protein turnover, and chaperones	A0A0E0VSN5	Op1467		MgrA	USA300HOU_RS12395
1251	-0.094100884	USA300HOU_RS12400	NC_010079.1	USA300HOU_2273	2408509	2409198	+	urease accessory protein UreF	PostXtranslational modification, protein turnover, and chaperones	A0A0E1VR13	Op1467		MgrA	USA300HOU_RS12400
1252	-0.08227285	ureG	NC_010079.1	USA300HOU_2274	2409211	2409825	+	urease accessory protein UreG	Transcription	A0A0E1XC15	Op1467		MgrA	USA300HOU_RS12405
1253	-0.075310295	USA300HOU_RS12410	NC_010079.1	USA300HOU_2275	2409825	2410661	+	urease accessory protein UreD	PostXtranslational modification, protein turnover, and chaperones	A0A0E1VNU7	Op1467		MgrA	USA300HOU_RS12410
1254	-0.056551758	fmhA	NC_010079.1	USA300HOU_2392	2532254	2533504	+	FemA/FemB family glycyltransferase FmhA	Defense mechanisms	A0A0D6GYH3	Op1563		MgrA	USA300HOU_RS13035
1255	-0.098024249	USA300HOU_RS13165	NC_010079.1	USA300HOU_2415	2555657	2555764	-	type I toxin-antitoxin system Fst family toxin	No COG annotation	A0A0H2WX55	Op1578		MgrA	USA300HOU_RS13165
1256	-0.111412786	USA300HOU_RS13685	NC_010079.1	USA300HOU_2513	2659566	2660558	+	D-lactate dehydrogenase	Energy production and conversion	A0A4V0AMQ7	Op1650	Rex,WalR	MgrA	USA300HOU_RS13685
1257	-0.066049496	USA300HOU_RS13695	NC_010079.1	USA300HOU_2515	2661928	2662563	+	ATP-binding cassette domain-containing protein	Defense mechanisms	A0A0E1VX99	Op1652		MgrA	USA300HOU_RS13695
1258	-0.070536069	USA300HOU_RS14230	NC_010079.1	USA300HOU_2619	2764434	2764931	-	glutathione peroxidase	Energy production and conversion	A0A0E1VMM7	Op1736		MgrA	USA300HOU_RS14230
1259	-0.080691204	USA300HOU_RS14235	NC_010079.1		2764941	2765201	-	hypothetical protein	No COG annotation	A0A133Q136	Op1736		MgrA	USA300HOU_RS14235
1260	-0.0588443	USA300HOU_RS14240	NC_010079.1		2765583	2765696	-	hypothetical protein	No COG annotation	A0A5A8VQC7	Op1737		MgrA	USA300HOU_RS14240
1261	-0.06036862	aur	NC_010079.1	USA300HOU_2637	2784258	2785787	-	zinc metalloproteinase aureolysin	Amino acid transport and metabolism	A0A0H2WZZ4	Op1749	CodY	MgrA	USA300HOU_RS14335
1262	-0.167326127	USA300HOU_RS14460	NC_010079.1	USA300HOU_2662	2823050	2823817	-	tyrosine-protein phosphatase	Carbohydrate transport and metabolism	A0A0E1VME4	Op1766		MgrA	USA300HOU_RS14460
1263	-0.173745457	USA300HOU_RS14465	NC_010079.1	USA300HOU_2663	2823814	2824506	-	polysaccharide biosynthesis tyrosine autokinase	Cell cycle control, cell division, chromosome partitioning	A0A0E1VPM9	Op1766		MgrA	USA300HOU_RS14465
1264	-0.164381994	USA300HOU_RS14470	NC_010079.1	USA300HOU_2664	2824523	2825185	-	capsular polysaccharide biosynthesis protein CapA	Cell wall/membrane/envelope biogenesis	A0A0H2XE46	Op1766		MgrA	USA300HOU_RS14470
1265	-0.075587014	USA300HOU_RS14555	NC_010079.1	USA300HOU_2683	2840984	2842108	-	polysaccharide deacetylase family protein	Carbohydrate transport and metabolism	A0A0H2WXB4	Op1772		MgrA	USA300HOU_RS14555
1266	0.221550576	lacG	NC_010079.1	USA300HOU_2182	2326521	2327933	-	6-phospho-beta-galactosidase	Carbohydrate transport and metabolism	A0A0D6H7T6	Op1415	LacR	LacR	USA300HOU_RS11865
1267	0.229540526	USA300HOU_RS11870	NC_010079.1	USA300HOU_2183	2327951	2329663	-	PTS transporter subunit EIIC	Carbohydrate transport and metabolism	A0A0C2LC46	Op1415	LacR	LacR	USA300HOU_RS11870
1268	0.288989693	USA300HOU_RS11875	NC_010079.1	USA300HOU_2184	2329669	2329980	-	PTS lactose/cellobiose transporter subunit IIA	Carbohydrate transport and metabolism	A0A0E1VNG0	Op1415	LacR	LacR	USA300HOU_RS11875
1269	0.281087791	lacD	NC_010079.1	USA300HOU_2185	2330002	2330982	-	tagatose-bisphosphate aldolase	Carbohydrate transport and metabolism	A0A0D1GJY6	Op1415	LacR	LacR	USA300HOU_RS11880
1270	0.258702238	lacC	NC_010079.1	USA300HOU_2186	2330986	2331918	-	tagatose-6-phosphate kinase	Nucleotide transport and metabolism	A0A0D6H7P2	Op1415	LacR	LacR	USA300HOU_RS11885
1271	0.27965894	lacB	NC_010079.1	USA300HOU_2187	2331931	2332446	-	galactose-6-phosphate isomerase subunit LacB	Carbohydrate transport and metabolism	A0A0D1K7L0	Op1416		LacR	USA300HOU_RS15915
1272	0.303620849	lacA	NC_010079.1	USA300HOU_2188	2332462	2332890	-	galactose-6-phosphate isomerase subunit LacA	Carbohydrate transport and metabolism	A0A0E1VQM9	Op1417		LacR	USA300HOU_RS15920
1273	0.197245198	USA300HOU_RS00955	NC_010079.1	USA300HOU_0194	211770	212249	-	YagU family protein	Function unknown	A0A133PTH3	Op126	GraS	Rex-2	USA300HOU_RS00955
1274	0.123756492	pflB	NC_010079.1	USA300HOU_0233	260474	262723	+	formate C-acetyltransferase	Energy production and conversion	A0A0H3K6G9	Op148	Rex,CcpA	Rex-2	USA300HOU_RS01150
1275	0.437193756	USA300HOU_RS01245	NC_010079.1	USA300HOU_0251	282822	283775	+	L-lactate dehydrogenase	Energy production and conversion	A0A0D6GGD0	Op161	Rex	Rex-2	USA300HOU_RS01245
1276	0.312811256	USA300HOU_RS01620	NC_010079.1	USA300HOU_0324	354331	355155	-	formate/nitrite transporter family protein	Inorganic ion transport and metabolism	A0A0H3JJP6	Op201	Rex	Rex-2	USA300HOU_RS01620
1277	0.113525106	adhP	NC_010079.1	USA300HOU_0610	668016	669026	+	alcohol dehydrogenase AdhP	Energy production and conversion	A0A0D1FYS9	Op405	Rex	Rex-2	USA300HOU_RS03215
1278	0.156831359	ald	NC_010079.1	USA300HOU_1376	1506457	1507575	-	alanine dehydrogenase	Energy production and conversion	A0A0D6GYJ2	Op915	Rex	Rex-2	USA300HOU_RS07360
1279	0.214158027	USA300HOU_RS12805	NC_010079.1	USA300HOU_2349	2486063	2487661	-	L-lactate permease	Energy production and conversion	A0A0H2XGA6	Op1528	Rex	Rex-2	USA300HOU_RS12805
1280	0.182580018	USA300HOU_RS12980	NC_010079.1	USA300HOU_2383	2524697	2525428	-	sirohydrochlorin chelatase	Function unknown	A0A0D6H0J0	Op1554	Rex,NreC	Rex-2	USA300HOU_RS12980
1281	0.268091113	USA300HOU_RS13450	NC_010079.1	USA300HOU_2471	2608979	2609170	-	hypothetical protein	No COG annotation	A0A0D1GRP6	Op1616	Rex	Rex-2	USA300HOU_RS13450
1282	0.140194154	USA300HOU_RS13685	NC_010079.1	USA300HOU_2513	2659566	2660558	+	D-lactate dehydrogenase	Energy production and conversion	A0A4V0AMQ7	Op1650	Rex,WalR	Rex-2	USA300HOU_RS13685
1283	-0.08960794	USA300HOU_RS00555	NC_010079.1	USA300HOU_0117	120932	122707	-	oleate hydratase	Function unknown	A0A0D6GJV1	Op83		ArlRS	USA300HOU_RS00555
1284	-0.259767841	USA300HOU_RS03710	NC_010079.1	USA300HOU_0709	760153	760596	-	MarR family transcriptional regulator	Transcription	A0A0D1IUP6	Op468	SigB	ArlRS	USA300HOU_RS03710
1285	-0.104655051	USA300HOU_RS03715	NC_010079.1	USA300HOU_0710	760823	761749	+	GTP-binding protein	Function unknown	A0A0D6G236	Op469		ArlRS	USA300HOU_RS03715
1286	-0.093013726	sspA	NC_010079.1	USA300HOU_0996	1053489	1054499	-	Glu-specific serine endopeptidase SspA	Cell wall/membrane/envelope biogenesis	A0A0D6HU18	Op663		ArlRS	USA300HOU_RS05215
1287	0.100721564	USA300HOU_RS06275	NC_010079.1	USA300HOU_1178	1263102	1264220	+	LysM peptidoglycan-binding domain-containing protein	Cell wall/membrane/envelope biogenesis	A0A0D6HQY2	Op785		ArlRS	USA300HOU_RS06275
1288	0.103883943	fmhC	NC_010079.1	USA300HOU_1179	1264248	1265492	+	FemA/FemB family glycyltransferase FmhC	Defense mechanisms	A0A0H2WZP2	Op785		ArlRS	USA300HOU_RS06280
1289	0.091320509	dprA	NC_010079.1	USA300HOU_1180	1265665	1266537	+	DNA-protecting protein DprA	Replication, recombination and repair	A0A0H2WYS2	Op786	WalR	ArlRS	USA300HOU_RS06285
1290	0.334654598	arlS	NC_010079.1	USA300HOU_1349	1454205	1455560	-	sensor histidine kinase ArlS	Signal transduction mechanisms	A0A0E1VJK4	Op901	Fur	ArlRS	USA300HOU_RS07215
1291	0.347725061	arlR	NC_010079.1	USA300HOU_1350	1455557	1456216	-	response regulator transcription factor ArlR	Transcription	A0A0E0VPR1	Op901		ArlRS	USA300HOU_RS07220
1292	-0.093353867	USA300HOU_RS10815	NC_010079.1	USA300HOU_2001	2122928	2123257	+	hypothetical protein	No COG annotation	A0A0E7XXR7	Op1293	VraR,Genomic Island 9	ArlRS	USA300HOU_RS10815
1293	-0.0869156	USA300HOU_RS12435	NC_010079.1	USA300HOU_2279	2412784	2414739	-	helix-turn-helix transcriptional regulator	Transcription	A0A0H2XHJ0	Op1470		ArlRS	USA300HOU_RS12435
1294	0.097465573	USA300HOU_RS13445	NC_010079.1		2608655	2608840	+	hypothetical protein	No COG annotation	A0A266CTA2	Op1615		ArlRS	USA300HOU_RS13445
1295	0.083780315	USA300HOU_RS15675	NC_010079.1		61683	61763	-	hypothetical protein	No COG annotation	UPI000A327884	Op38		SG_6	USA300HOU_RS15675
1296	0.091320507	USA300HOU_RS15705	NC_010079.1		349570	349677	+	DUF5080 family protein	No COG annotation	UPI0002E0287A	Op197		SG_6	USA300HOU_RS15705
1297	0.57034141	USA300HOU_RS02405	NC_010079.1		508393	508494	+	hypothetical protein	No COG annotation	A0A2C9TIF6	Op309		SG_6	USA300HOU_RS02405
1298	0.084066407	USA300HOU_RS04085	NC_010079.1		835355	835462	+	hypothetical protein	No COG annotation	A0A0H2WWJ6	Op519		SG_6	USA300HOU_RS04085
1299	0.090096229	USA300HOU_RS07830	NC_010079.1	USA300HOU_1465	1592994	1593200	-	DUF1381 domain-containing protein	Function unknown	A0A0H2XJ19	Op962	Genomic Island 6	SG_6	USA300HOU_RS07830
1300	-0.090648921	USA300HOU_RS09185	NC_010079.1	USA300HOU_1719	1844583	1844675	-	hypothetical protein	No COG annotation	A0A2C9TZA1	Op1109		SG_6	USA300HOU_RS09185
1301	0.076237385	USA300HOU_RS10830	NC_010079.1		2123737	2123910	-	hypothetical protein	No COG annotation	A0A1S6C0Z3	Op1294	Genomic Island 9	SG_6	USA300HOU_RS10830
1302	-0.1050816	USA300HOU_RS11285	NC_010079.1	USA300HOU_2086	2211182	2211274	-	hypothetical protein	No COG annotation	A0A0H2WWN9	Op1347		SG_6	USA300HOU_RS11285
1303	0.111526758	USA300HOU_RS12840	NC_010079.1	USA300HOU_2356	2493985	2494101	-	hypothetical protein	No COG annotation	A0A0H2X2C9	Op1534		SG_6	USA300HOU_RS12840
1304	-0.096249052	USA300HOU_RS13080	NC_010079.1	USA300HOU_2400	2540232	2540336	-	hypothetical protein	No COG annotation	A0A299MB63	Op1569		SG_6	USA300HOU_RS13080
1305	-0.079099616	USA300HOU_RS01935	NC_010079.1	USA300HOU_0387	418668	418964	+	30S ribosomal protein S6	Translation, ribosomal structure and biogenesis	A0A0D1HQV9	Op241		Translation-2	USA300HOU_RS01935
1306	-0.078375134	rpsR	NC_010079.1	USA300HOU_0389	419540	419782	+	30S ribosomal protein S18	Translation, ribosomal structure and biogenesis	A0A077UZF4	Op242		Translation-2	USA300HOU_RS01945
1307	-0.083183835	rpsB	NC_010079.1	USA300HOU_1188	1274713	1275480	+	30S ribosomal protein S2	Translation, ribosomal structure and biogenesis	A0A077UDU1	Op792		Translation-2	USA300HOU_RS06325
1308	-0.07709334	rpsO	NC_010079.1	USA300HOU_1205	1295369	1295638	+	30S ribosomal protein S15	Translation, ribosomal structure and biogenesis	A0A0E1VHW5	Op800		Translation-2	USA300HOU_RS06415
1309	-0.091404216	USA300HOU_RS07505	NC_010079.1	USA300HOU_1405	1539287	1539487	-	hypothetical protein	No COG annotation	A0A0E0VQB9	Op930		Translation-2	USA300HOU_RS07505
1310	0.082228628	USA300HOU_RS07585	NC_010079.1	USA300HOU_1418	1550772	1550888	-	hypothetical protein	No COG annotation	A0A0H2WWD8	Op940		Translation-2	USA300HOU_RS07585
1311	-0.076538043	rplU	NC_010079.1	USA300HOU_1646	1756580	1756888	-	50S ribosomal protein L21	Translation, ribosomal structure and biogenesis	A0A0E1VGU5	Op1049		Translation-2	USA300HOU_RS08760
1312	-0.092237179	rplT	NC_010079.1		1779836	1780192	-	50S ribosomal protein L20	Translation, ribosomal structure and biogenesis	A0A077VMP6	Op1066	L20_leader	Translation-2	USA300HOU_RS08895
1313	-0.090451765	rpmI	NC_010079.1		1780239	1780439	-	50S ribosomal protein L35	Translation, ribosomal structure and biogenesis	A0A077UL47	Op1067	L20_leader	Translation-2	USA300HOU_RS08900
1314	-0.095500363	infC	NC_010079.1		1780468	1780995	-	translation initiation factor IF-3	Translation, ribosomal structure and biogenesis	A0A0D1J2E1	Op1067	L20_leader	Translation-2	USA300HOU_RS08905
1315	-0.095264046	rpsD	NC_010079.1	USA300HOU_1707	1831964	1832566	+	30S ribosomal protein S4	Translation, ribosomal structure and biogenesis	A0A0E0VPR0	Op1098		Translation-2	USA300HOU_RS09120
1316	-0.089602203	USA300HOU_RS11235	NC_010079.1	USA300HOU_2076	2201639	2203159	-	DEAD/DEAH box helicase	Translation, ribosomal structure and biogenesis	A0A0H3K9R1	Op1341		Translation-2	USA300HOU_RS11235
1317	-0.096763354	rpsI	NC_010079.1	USA300HOU_2208	2352691	2353089	-	30S ribosomal protein S9	Translation, ribosomal structure and biogenesis	A0A0E0VT47	Op1434	L13_leader	Translation-2	USA300HOU_RS12010
1318	-0.089684799	rplM	NC_010079.1	USA300HOU_2209	2353103	2353540	-	50S ribosomal protein L13	Translation, ribosomal structure and biogenesis	A0A0D1I3S6	Op1434	L13_leader	Translation-2	USA300HOU_RS12015
1319	-0.086145339	USA300HOU_RS12440	NC_010079.1	USA300HOU_2280	2415349	2416152	+	CHAP domain-containing protein	Function unknown	A0A0D6WBZ7	Op1471	WalR,GraS	Translation-2	USA300HOU_RS12440
1320	-0.083250689	rpmH	NC_010079.1	USA300HOU_2717	2872591	2872728	-	50S ribosomal protein L34	Translation, ribosomal structure and biogenesis	A0A028ZGP7	Op1802		Translation-2	USA300HOU_RS14725
1321	0.110773772	USA300HOU_RS00335	NC_010079.1	USA300HOU_0072	75511	75942	+	universal stress protein	Signal transduction mechanisms	A0A0H2VE45	Op50		SigB	USA300HOU_RS00335
1322	0.083469148	USA300HOU_RS00350	NC_010079.1	USA300HOU_0075	77076	77891	+	alpha/beta hydrolase	Lipid transport and metabolism	A0A0H2XHZ1	Op53		SigB	USA300HOU_RS00350
1323	0.058590289	USA300HOU_RS00555	NC_010079.1	USA300HOU_0117	120932	122707	-	oleate hydratase	Function unknown	A0A0D6GJV1	Op83		SigB	USA300HOU_RS00555
1324	0.044176173	USA300HOU_RS01645	NC_010079.1	USA300HOU_0329	359484	360161	+	ABC transporter ATP-binding protein	Defense mechanisms	A0A0E0VL51	Op204		SigB	USA300HOU_RS01645
1325	0.05014914	USA300HOU_RS01745	NC_010079.1	USA300HOU_0349	381442	382467	+	aldehyde reductase	Cell wall/membrane/envelope biogenesis	A0A0E7XUD2	Op220		SigB	USA300HOU_RS01745
1326	0.170754327	USA300HOU_RS01975	NC_010079.1	USA300HOU_0395	423461	424033	+	PepSY domain-containing protein	Function unknown	A0A0D6GCD0	Op247	WalR	SigB	USA300HOU_RS01975
1327	0.151052709	USA300HOU_RS01985	NC_010079.1	USA300HOU_0397	424734	424985	+	GlsB/YeaQ/YmgE family stress response membrane protein	Function unknown	A0A0D6WE86	Op249		SigB	USA300HOU_RS01985
1328	-0.057321038	USA300HOU_RS02310	NC_010079.1		484787	486124	+	sodium-dependent transporter	Function unknown	A0A0D6GAP6	Op298	HisR,WalR	SigB	USA300HOU_RS02310
1329	0.069192619	USA300HOU_RS03055	NC_010079.1	USA300HOU_0577	640497	641981	+	APC family permease	Amino acid transport and metabolism	A0A0E1VLR2	Op384		SigB	USA300HOU_RS03055
1330	0.04701851	USA300HOU_RS15100	NC_010079.1		659024	659194	+	DUF443 family protein	Function unknown	A0A0E8GBI8	Op399		SigB	USA300HOU_RS15100
1331	0.106952139	USA300HOU_RS03270	NC_010079.1	USA300HOU_0621	678009	678797	+	alpha/beta hydrolase	Lipid transport and metabolism	A0A0D6G5Y4	Op414	WalR	SigB	USA300HOU_RS03270
1332	0.045345406	USA300HOU_RS03690	NC_010079.1	USA300HOU_0705	754782	755465	-	hypothetical protein	No COG annotation	A0A0H2WY61	Op465	WalR	SigB	USA300HOU_RS03690
1333	0.046541119	USA300HOU_RS03770	NC_010079.1	USA300HOU_0721	771064	771828	+	DeoR/GlpR transcriptional regulator	Transcription	A0A0D6G8U7	Op478	FruR,CcpA	SigB	USA300HOU_RS03770
1334	0.051151998	USA300HOU_RS03920	NC_010079.1	USA300HOU_0749	802383	803300	-	diacylglycerol kinase family lipid kinase	Nucleotide transport and metabolism	A0A0D6G0I2	Op496	SigB,WalR	SigB	USA300HOU_RS03920
1335	0.078693082	USA300HOU_RS04260	NC_010079.1	USA300HOU_0817	871643	872086	+	hypothetical protein	No COG annotation	A0A1S6B7B6	Op538		SigB	USA300HOU_RS04260
1336	0.071579095	clfA	NC_010079.1	USA300HOU_0819	873096	875897	+	MSCRAMM family adhesin clumping factor ClfA	Secondary metabolites biosynthesis, transport, and catabolism	A0A0H2XG16	Op540		SigB	USA300HOU_RS04270
1337	0.113634669	USA300HOU_RS04330	NC_010079.1	USA300HOU_0830	884329	884565	-	hypothetical protein	No COG annotation	A0A0E1VTJ5	Op551		SigB	USA300HOU_RS04330
1338	0.086289045	USA300HOU_RS04350	NC_010079.1	USA300HOU_0835	887109	887531	-	organic hydroperoxide resistance protein	PostXtranslational modification, protein turnover, and chaperones	A0A0H3K7N1	Op555	WalR	SigB	USA300HOU_RS04350
1339	0.179345733	USA300HOU_RS04505	NC_010079.1	USA300HOU_0868	910111	910305	+	CsbD family protein	Function unknown	A0A0E0VN75	Op572	SigB,Genomic Island 3	SigB	USA300HOU_RS04505
1340	0.079170511	USA300HOU_RS05375	NC_010079.1		1088266	1088400	-	hypothetical protein	No COG annotation	A0A0E0VN11	Op679	WalR	SigB	USA300HOU_RS05375
1341	0.057920872	USA300HOU_RS05390	NC_010079.1	USA300HOU_1024	1091498	1092040	+	hypothetical protein	Function unknown	A0A0E8G771	Op682	WalR	SigB	USA300HOU_RS05390
1342	-0.064152034	USA300HOU_RS07615	NC_010079.1	USA300HOU_1424	1556234	1556353	-	hypothetical protein	No COG annotation	A0A0H2X3H7	Op945		SigB	USA300HOU_RS07615
1343	0.044448446	USA300HOU_RS07900	NC_010079.1	USA300HOU_1479	1600047	1600364	-	hypothetical protein	No COG annotation	A0A0H2XEB9	Op963	Genomic Island 6	SigB	USA300HOU_RS07900
1344	0.154719447	USA300HOU_RS08645	NC_010079.1	USA300HOU_1624	1733051	1733197	-	hypothetical protein	No COG annotation	A0A0E1VJ94	Op1040		SigB	USA300HOU_RS08645
1345	0.156980224	USA300HOU_RS08650	NC_010079.1	USA300HOU_1625	1733237	1733419	-	CsbD family protein	Function unknown	A0A0E7DY39	Op1040		SigB	USA300HOU_RS08650
1346	0.047379097	USA300HOU_RS09680	NC_010079.1	USA300HOU_1810	1947876	1948568	-	lantibiotic protection ABC transporter ATP-binding subunit	Defense mechanisms	A0A0D3Q8P4	Op1181		SigB	USA300HOU_RS09680
1347	0.065275708	USA300HOU_RS10175	NC_010079.1	USA300HOU_1870	2019259	2019774	-	type 1 glutamine amidotransferase	Function unknown	A0A0E0VQB7	Op1221	WalR	SigB	USA300HOU_RS10175
1348	0.085367979	USA300HOU_RS10215	NC_010079.1	USA300HOU_1879	2024951	2026168	+	YihY/virulence factor BrkB family protein	Function unknown	A0A0E1VPG2	Op1227	SigB	SigB	USA300HOU_RS10215
1349	-0.050344672	USA300HOU_RS15450	NC_010079.1	USA300HOU_1953	2090978	2091154	-	putative holin-like toxin	No COG annotation	A0A2K4AK90	Op1278		SigB	USA300HOU_RS15450
1350	0.081565684	USA300HOU_RS10880	NC_010079.1	USA300HOU_2014	2131933	2133156	+	ArgE/DapE family deacylase	Amino acid transport and metabolism	A0A0H2XKA6	Op1301	WalR,Genomic Island 9	SigB	USA300HOU_RS10880
1351	0.048009827	USA300HOU_RS10905	NC_010079.1	USA300HOU_2020	2138275	2138652	-	hypothetical protein	No COG annotation	A0A2J9XFG4	Op1306	Genomic Island 9	SigB	USA300HOU_RS10905
1352	0.123911929	sigB	NC_010079.1	USA300HOU_2059	2185390	2186160	-	RNA polymerase sigma factor SigB	Transcription	A0A0H2WWM6	Op1332		SigB	USA300HOU_RS11145
1353	0.044240124	rsbW	NC_010079.1	USA300HOU_2060	2186135	2186644	-	anti-sigma B factor RsbW	Signal transduction mechanisms	A0A2I6DFE8	Op1333		SigB	USA300HOU_RS11150
1354	0.04137108	USA300HOU_RS11155	NC_010079.1	USA300HOU_2061	2186616	2186942	-	anti-sigma factor antagonist	Signal transduction mechanisms	A0A0E0VSI2	Op1334		SigB	USA300HOU_RS11155
1355	0.1319911	USA300HOU_RS11575	NC_010079.1	USA300HOU_2133	2261661	2262326	-	SDR family oxidoreductase	Carbohydrate transport and metabolism	A0A0D6HHY4	Op1379	WalR	SigB	USA300HOU_RS11575
1356	0.074178172	USA300HOU_RS11635	NC_010079.1	USA300HOU_2147	2274648	2276780	+	BglG family transcription antiterminator	Carbohydrate transport and metabolism	A0A0H2XI57	Op1389	MtlR	SigB	USA300HOU_RS11635
1357	0.101566041	USA300HOU_RS11640	NC_010079.1	USA300HOU_2148	2276792	2277226	+	PTS sugar transporter subunit IIA	Carbohydrate transport and metabolism	A0A0D1H8J5	Op1389	MtlR	SigB	USA300HOU_RS11640
1358	0.09203689	USA300HOU_RS11645	NC_010079.1	USA300HOU_2149	2277226	2278332	+	mannitol-1-phosphate 5-dehydrogenase	Carbohydrate transport and metabolism	A0A0E7SGC4	Op1389	MtlR,WalR	SigB	USA300HOU_RS11645
1359	0.176322187	USA300HOU_RS11830	NC_010079.1	USA300HOU_2175	2319463	2319972	-	Asp23/Gls24 family envelope stress response protein	Function unknown	A0A0E0VSE2	Op1409		SigB	USA300HOU_RS11830
1360	0.176952251	USA300HOU_RS11835	NC_010079.1	USA300HOU_2176	2320035	2320274	-	DUF2273 domain-containing protein	Function unknown	A0A0E0VRA3	Op1410		SigB	USA300HOU_RS11835
1361	0.176851247	amaP	NC_010079.1	USA300HOU_2177	2320287	2320823	-	alkaline shock response membrane anchor protein AmaP	Function unknown	A0A0E1VNJ7	Op1410	SigB	SigB	USA300HOU_RS11840
1362	0.128045151	USA300HOU_RS11845	NC_010079.1	USA300HOU_2178	2320998	2322560	-	BCCT family transporter	Intracellular trafficking, secretion, and vesicular transport	A0A0D6H8B9	Op1411	WalR	SigB	USA300HOU_RS11845
1363	0.102163047	USA300HOU_RS11955	NC_010079.1	USA300HOU_2200	2342899	2343324	+	MAP domain-containing protein	No COG annotation	A0A0H2WXQ5	Op1427		SigB	USA300HOU_RS11955
1364	0.0835037	USA300HOU_RS12445	NC_010079.1	USA300HOU_2281	2416169	2416411	-	hypothetical protein	No COG annotation	A0A0E1VQX9	Op1472	WalR	SigB	USA300HOU_RS12445
1365	0.100768309	USA300HOU_RS12600	NC_010079.1	USA300HOU_2308	2446128	2447009	-	SDR family oxidoreductase	Lipid transport and metabolism	A0A0D6H3B7	Op1499		SigB	USA300HOU_RS12600
1366	0.053713092	USA300HOU_RS12885	NC_010079.1		2503653	2504075	+	pyridoxamine 5'-phosphate oxidase family protein	Function unknown	A0A0E0VRU9	Op1542		SigB	USA300HOU_RS12885
1367	0.087364208	fetB	NC_010079.1	USA300HOU_2443	2583970	2584746	-	iron export ABC transporter permease subunit FetB	Function unknown	A0A0D6GYF5	Op1599	WalR	SigB	USA300HOU_RS13305
1368	0.097790112	USA300HOU_RS13310	NC_010079.1	USA300HOU_2444	2584739	2585401	-	ATP-binding cassette domain-containing protein	Function unknown	A0A0D6GXG5	Op1599	WalR	SigB	USA300HOU_RS13310
1369	0.075685005	USA300HOU_RS13395	NC_010079.1	USA300HOU_2462	2601455	2601820	-	hypothetical protein	No COG annotation	A0A0D6GW42	Op1608		SigB	USA300HOU_RS13395
1370	0.120249086	USA300HOU_RS13400	NC_010079.1		2602083	2602901	-	SDR family oxidoreductase	No COG annotation		Op1609	CodY	SigB	USA300HOU_RS13400
1371	0.120066883	USA300HOU_RS13410	NC_010079.1	USA300HOU_2465	2604784	2605206	-	carboxymuconolactone decarboxylase family protein	Function unknown	A0A0E1VMV7	Op1611	SigB,WalR	SigB	USA300HOU_RS13410
1372	0.077239691	USA300HOU_RS13595	NC_010079.1	USA300HOU_2497	2642154	2642570	-	DUF2188 domain-containing protein	No COG annotation	A0A0D3QB11	Op1637	VraS2	SigB	USA300HOU_RS13595
1373	0.048432931	USA300HOU_RS13740	NC_010079.1		2668742	2668945	+	hypothetical protein	No COG annotation	A0A077UNB7	Op1657	WalR	SigB	USA300HOU_RS13740
1374	-0.044995817	cidA	NC_010079.1	USA300HOU_2533	2677257	2677652	-	holin-like murein hydrolase modulator CidA	Function unknown	A0A0E1VMQ1	Op1664		SigB	USA300HOU_RS13780
1375	-0.048844285	USA300HOU_RS15925	NC_010079.1	USA300HOU_2537	2680480	2680614	-	hypothetical protein	No COG annotation	A0A0H2X3E9	Op1669		SigB	USA300HOU_RS15925
1376	0.081246554	USA300HOU_RS13830	NC_010079.1	USA300HOU_2542	2685341	2687446	+	ATP-dependent Clp protease ATP-binding subunit	PostXtranslational modification, protein turnover, and chaperones	A0A0D3QAW4	Op1674	WalR	SigB	USA300HOU_RS13830
1377	0.071682561	USA300HOU_RS13900	NC_010079.1	USA300HOU_2556	2702285	2703793	-	NAD(P)/FAD-dependent oxidoreductase	Secondary metabolites biosynthesis, transport, and catabolism	A0A0D6GUT9	Op1685		SigB	USA300HOU_RS13900
1378	0.073812819	USA300HOU_RS13905	NC_010079.1	USA300HOU_2557	2703805	2704668	-	phytoene/squalene synthase family protein	Lipid transport and metabolism	A0A1M4R6K2	Op1685		SigB	USA300HOU_RS13905
1379	0.074902442	USA300HOU_RS13910	NC_010079.1	USA300HOU_2558	2704705	2705832	-	glycosyltransferase family 2 protein	Cell wall/membrane/envelope biogenesis	A0A0D6GUE2	Op1685		SigB	USA300HOU_RS13910
1380	0.065022578	USA300HOU_RS13915	NC_010079.1	USA300HOU_2559	2705838	2707331	-	NAD(P)/FAD-dependent oxidoreductase	Secondary metabolites biosynthesis, transport, and catabolism	A0A0D6GUN6	Op1685	WalR	SigB	USA300HOU_RS13915
1381	0.069209954	crtO	NC_010079.1	USA300HOU_2560	2707324	2707812	-	glycosyl-4%2C4'-diaponeurosporenoate acyltransferase	Cell wall/membrane/envelope biogenesis	A0A2Y9TTN6	Op1685	WalR	SigB	USA300HOU_RS13920
1382	-0.051671934	USA300HOU_RS15595	NC_010079.1	USA300HOU_2567	2715742	2716242	+	hypothetical protein	No COG annotation	A0A0H2WZG4	Op1693		SigB	USA300HOU_RS15595
1383	0.059038337	USA300HOU_RS13995	NC_010079.1	USA300HOU_2574	2719859	2720869	+	amidohydrolase	Function unknown	A0A0D6HPN7	Op1697	WalR	SigB	USA300HOU_RS13995
1384	0.090418106	USA300HOU_RS14000	NC_010079.1	USA300HOU_2575	2720889	2721719	+	alpha/beta hydrolase	Function unknown	A0A5A8VPT7	Op1697	WalR	SigB	USA300HOU_RS14000
1385	0.084719867	USA300HOU_RS14035	NC_010079.1	USA300HOU_2582	2726915	2727781	-	fructosamine kinase family protein	Carbohydrate transport and metabolism	A0A0D3QB98	Op1701	WalR	SigB	USA300HOU_RS14035
1386	0.048290147	USA300HOU_RS14120	NC_010079.1	USA300HOU_2598	2742634	2743050	+	hypothetical protein	No COG annotation	A0A0D6WFJ6	Op1715	CodY,WalR	SigB	USA300HOU_RS14120
1387	0.070702214	USA300HOU_RS14440	NC_010079.1	USA300HOU_2658	2820702	2821061	+	hypothetical protein	No COG annotation	A0A0E1VPM5	Op1763	WalR	SigB	USA300HOU_RS14440
1388	0.092462327	bstA	NC_010079.1	USA300HOU_2695	2852182	2852646	+	bacillithiol transferase BstA	Function unknown	A0A0H2WX97	Op1781		SigB	USA300HOU_RS14615
1389	0.076351139	USA300HOU_RS14630	NC_010079.1	USA300HOU_2698	2855848	2856423	+	DNA-binding protein	Function unknown	A0A0D6GN06	Op1784	WalR	SigB	USA300HOU_RS14630
1390	0.066315825	USA300HOU_RS14645	NC_010079.1	USA300HOU_2702	2858775	2859287	-	HdeD family acid-resistance protein	Function unknown	A0A0D6GNV3	Op1787	SigB	SigB	USA300HOU_RS14645
1391	0.078295372	USA300HOU_RS00900	NC_010079.1	USA300HOU_0183	194986	195189	-	hypothetical protein	No COG annotation	A0A0E1VNQ4	Op119	WalR	Uncharacterized-6	USA300HOU_RS00900
1392	0.078314934	USA300HOU_RS15715	NC_010079.1	USA300HOU_0455	476794	476859	-	phenol-soluble modulin PSM-alpha-2	No COG annotation	UPI00015FD703	Op291		Uncharacterized-6	USA300HOU_RS15715
1393	0.085572897	USA300HOU_RS02525	NC_010079.1	USA300HOU_0494	530166	530429	+	hypothetical protein	Function unknown	A0A077UKT2	Op318		Uncharacterized-6	USA300HOU_RS02525
1394	0.111784003	USA300HOU_RS04870	NC_010079.1	USA300HOU_0940	984750	984935	-	YjzD family protein	Function unknown	A0A0E0VMH4	Op620		Uncharacterized-6	USA300HOU_RS04870
1395	0.117874956	USA300HOU_RS05115	NC_010079.1		1036303	1036448	+	putative holin-like toxin	No COG annotation		Op649		Uncharacterized-6	USA300HOU_RS05115
1396	0.126117653	USA300HOU_RS06150	NC_010079.1		1236867	1237055	-	50S ribosomal protein L28	Translation, ribosomal structure and biogenesis	A0A077URJ8	Op772		Uncharacterized-6	USA300HOU_RS06150
1397	0.103026849	USA300HOU_RS06195	NC_010079.1	USA300HOU_1169	1245438	1245671	+	acyl carrier protein	Lipid transport and metabolism	A0A077UUW2	Op776		Uncharacterized-6	USA300HOU_RS06195
1398	0.091206865	rpmG	NC_010079.1	USA300HOU_1278	1365552	1365701	+	50S ribosomal protein L33	Translation, ribosomal structure and biogenesis	A0A077V2P0	Op848	Zur	Uncharacterized-6	USA300HOU_RS06790
1399	0.08544882	USA300HOU_RS07140	NC_010079.1	USA300HOU_1337	1439840	1440040	-	cold-shock protein	Transcription	A0A077VUP9	Op893		Uncharacterized-6	USA300HOU_RS07140
1400	0.088546847	USA300HOU_RS07535	NC_010079.1	USA300HOU_1410	1542929	1543201	-	HU family DNA-binding protein	Replication, recombination and repair	A0A0D1IX84	Op933		Uncharacterized-6	USA300HOU_RS07535
1401	0.086295415	rpmG	NC_010079.1	USA300HOU_1553	1662068	1662217	-	50S ribosomal protein L33	Translation, ribosomal structure and biogenesis	A0A077UXT4	Op1006		Uncharacterized-6	USA300HOU_RS08280
1402	0.109583132	USA300HOU_RS08400	NC_010079.1	USA300HOU_1576	1685208	1685384	-	30S ribosomal protein S21	Translation, ribosomal structure and biogenesis	A0A077UHS1	Op1019		Uncharacterized-6	USA300HOU_RS08400
1403	0.078715196	USA300HOU_RS08455	NC_010079.1	USA300HOU_1587	1697493	1697744	+	30S ribosomal protein S20	Translation, ribosomal structure and biogenesis	A0A0E1VJ38	Op1025		Uncharacterized-6	USA300HOU_RS08455
1404	0.100994556	USA300HOU_RS09705	NC_010079.1	USA300HOU_1815	1954803	1954946	-	gallidermin/nisin family lantibiotic	No COG annotation	A0A0D3Q8P9	Op1182		Uncharacterized-6	USA300HOU_RS09705
1405	0.079872292	USA300HOU_RS09710	NC_010079.1		1955683	1955826	-	gallidermin/nisin family lantibiotic	No COG annotation	A0A0G2LTE5	Op1183		Uncharacterized-6	USA300HOU_RS09710
1406	0.077294671	USA300HOU_RS10120	NC_010079.1		2008962	2009054	-	hypothetical protein	No COG annotation	A0A2C9TXI7	Op1214		Uncharacterized-6	USA300HOU_RS10120
1407	0.081988039	USA300HOU_RS11595	NC_010079.1	USA300HOU_2138	2265637	2265741	-	hypothetical protein	No COG annotation	A0A2I7Y9L9	Op1382		Uncharacterized-6	USA300HOU_RS11595
1408	0.112141759	USA300HOU_RS13670	NC_010079.1		2657244	2657528	+	N-acetyltransferase	Function unknown	A0A0D3QB36	Op1647		Uncharacterized-6	USA300HOU_RS13670
1409	0.121527506	USA300HOU_RS13790	NC_010079.1	USA300HOU_2535	2678910	2679128	+	hypothetical protein	Function unknown	A0A0E0VTF6	Op1666		Uncharacterized-6	USA300HOU_RS13790
1410	0.117207356	ugpC	NC_010079.1	USA300HOU_0220	246056	247153	+	sn-glycerol-3-phosphate ABC transporter ATP-binding protein UgpC	Inorganic ion transport and metabolism	A0A0D1IFP4	Op142	MalR,CcpA	CcpA-2	USA300HOU_RS01090
1411	0.128468595	USA300HOU_RS01095	NC_010079.1	USA300HOU_0221	247166	248437	+	extracellular solute-binding protein	Carbohydrate transport and metabolism	A0A0E0VM32	Op142	MalR,CcpA	CcpA-2	USA300HOU_RS01095
1412	0.121602576	USA300HOU_RS01100	NC_010079.1	USA300HOU_0222	248440	249708	+	sugar ABC transporter permease	Inorganic ion transport and metabolism	A0A0H2WXL8	Op142	MalR,CcpA	CcpA-2	USA300HOU_RS01100
1413	0.113849525	USA300HOU_RS01105	NC_010079.1	USA300HOU_0223	249710	250549	+	sugar ABC transporter permease	Carbohydrate transport and metabolism	A0A0H2WXI5	Op142	MalR,CcpA	CcpA-2	USA300HOU_RS01105
1414	0.10861595	USA300HOU_RS01110	NC_010079.1	USA300HOU_0224	250623	251699	+	Gfo/Idh/MocA family oxidoreductase	Function unknown	A0A0D6GIE2	Op143	MalR,CcpA	CcpA-2	USA300HOU_RS01110
1415	0.101159431	USA300HOU_RS01115	NC_010079.1	USA300HOU_0225	251724	252764	+	Gfo/Idh/MocA family oxidoreductase	Function unknown	A0A0E0VKL4	Op143	MalR,CcpA	CcpA-2	USA300HOU_RS01115
1416	0.088635747	USA300HOU_RS01120	NC_010079.1	USA300HOU_0226	252819	253787	+	sugar phosphate isomerase/epimerase	Carbohydrate transport and metabolism	A0A0H2WYI9	Op144	MalR,CcpA	CcpA-2	USA300HOU_RS01120
1417	-0.120632974	USA300HOU_RS01655	NC_010079.1	USA300HOU_0331	361743	362861	+	winged helix-turn-helix transcriptional regulator	Carbohydrate transport and metabolism	A0A0H2WXK7	Op207		CcpA-2	USA300HOU_RS01655
1418	-0.114932973	USA300HOU_RS01660	NC_010079.1	USA300HOU_0332	362836	363759	+	pseudouridine-5'-phosphate glycosidase	Secondary metabolites biosynthesis, transport, and catabolism	A0A0D6GDN4	Op208	CcpA	CcpA-2	USA300HOU_RS01660
1419	-0.093238522	USA300HOU_RS01670	NC_010079.1	USA300HOU_0334	365095	366627	-	sodium:solute symporter	Amino acid transport and metabolism	A0A0D3Q460	Op209	CcpA,NanR	CcpA-2	USA300HOU_RS01670
1420	-0.112238175	USA300HOU_RS01695	NC_010079.1	USA300HOU_0339	370579	371892	-	YjiH family protein	Function unknown	A0A0H2WY82	Op213	HutR	CcpA-2	USA300HOU_RS01695
1421	0.090719728	USA300HOU_RS02380	NC_010079.1	USA300HOU_0473	501814	503277	+	glutamate synthase subunit beta	Energy production and conversion	A0A0H2XIU7	Op306	GltC,CodY	CcpA-2	USA300HOU_RS02380
1422	0.211515581	treP	NC_010079.1	USA300HOU_0474	504109	505536	+	PTS system trehalose-specific EIIBC component	Carbohydrate transport and metabolism	A0A0D6G8E8	Op307	TreR,CcpA	CcpA-2	USA300HOU_RS02390
1423	0.171387967	treC	NC_010079.1	USA300HOU_0475	505600	507240	+	alpha%2Calpha-phosphotrehalase	Carbohydrate transport and metabolism	A0A0E8IZU7	Op308	TreR,CcpA	CcpA-2	USA300HOU_RS02395
1424	0.144255612	treR	NC_010079.1		507265	507993	+	trehalose operon repressor	Transcription	A0A0D6W7D4	Op308	TreR,CcpA	CcpA-2	USA300HOU_RS02400
1425	-0.098263554	USA300HOU_RS04380	NC_010079.1	USA300HOU_0841	890589	890702	+	hypothetical protein	No COG annotation	A0A0D6HYP4	Op561		CcpA-2	USA300HOU_RS04380
1426	-0.147387619	gap	NC_010079.1	USA300HOU_1674	1788494	1789519	-	type I glyceraldehyde-3-phosphate dehydrogenase	Carbohydrate transport and metabolism	A0A0E1VIV1	Op1072		CcpA-2	USA300HOU_RS08940
1427	-0.095432514	acsA	NC_010079.1	USA300HOU_1722	1849896	1851602	-	acetate--CoA ligase	Lipid transport and metabolism	A0A0D6HGM4	Op1112	CodY,CcpA	CcpA-2	USA300HOU_RS09200
1428	-0.086614629	hutU	NC_010079.1	USA300HOU_2311	2449756	2451417	-	urocanate hydratase	Amino acid transport and metabolism	A0A0E1VQ99	Op1501	HutR,CcpA	CcpA-2	USA300HOU_RS12615
1429	0.103729858	USA300HOU_RS12870	NC_010079.1	USA300HOU_2362	2497981	2499423	-	PTS sucrose transporter subunit IIBC	Carbohydrate transport and metabolism	A0A0D6H1J5	Op1539	ScrR,CcpA	CcpA-2	USA300HOU_RS12870
1430	0.135626777	USA300HOU_RS13765	NC_010079.1	USA300HOU_2530	2672422	2674488	-	PTS transporter subunit EIIC	Carbohydrate transport and metabolism	A0A1Y1CAZ7	Op1662		CcpA-2	USA300HOU_RS13765
1431	0.160808344	sbnA	NC_010079.1	USA300HOU_0127	134358	135338	+	2%2C3-diaminopropionate biosynthesis protein SbnA	Amino acid transport and metabolism	A0A0D1GZ52	Op91	Fur	Fur-2	USA300HOU_RS00605
1432	0.176451598	sbnB	NC_010079.1	USA300HOU_0128	135335	136345	+	N-[(2S)-2-amino-2-carboxyethyl]-L-glutamate dehydrogenase SbnB	Amino acid transport and metabolism	A0A0E0VL56	Op91	Fur	Fur-2	USA300HOU_RS00610
1433	0.164091252	sbnC	NC_010079.1	USA300HOU_0129	136366	138120	+	staphyloferrin B biosynthesis protein SbnC	Secondary metabolites biosynthesis, transport, and catabolism	A0A0H2X061	Op91	Fur	Fur-2	USA300HOU_RS00615
1434	0.185149527	sbnD	NC_010079.1	USA300HOU_0130	138113	139369	+	staphyloferrin B export MFS transporter	Amino acid transport and metabolism	A0A0H2X147	Op91	Fur	Fur-2	USA300HOU_RS00620
1435	0.168490227	sbnE	NC_010079.1	USA300HOU_0131	139359	141095	+	L-2%2C3-diaminopropanoate--citrate ligase SbnE	Secondary metabolites biosynthesis, transport, and catabolism	A0A0H2WZX1	Op91	Fur	Fur-2	USA300HOU_RS00625
1436	0.13221874	sbnF	NC_010079.1	USA300HOU_0132	141004	142854	+	3-(L-alanin-3-ylcarbamoyl)-2-[(2-aminoethylcarbamoyl)methyl]-2-hydroxypropanoate synthase SbnF	Secondary metabolites biosynthesis, transport, and catabolism	A0A0H2XG97	Op92	Fur	Fur-2	USA300HOU_RS00630
1437	0.14574965	sbnG	NC_010079.1	USA300HOU_0133	142829	143605	+	staphyloferrin B biosynthesis citrate synthase SbnG	Carbohydrate transport and metabolism	A0A0E1VP58	Op93	Fur	Fur-2	USA300HOU_RS00635
1438	0.144895556	sbnH	NC_010079.1	USA300HOU_0134	143605	144807	+	staphyloferrin B biosynthesis decarboxylase SbnH	Amino acid transport and metabolism	A0A0H2X066	Op93	Fur	Fur-2	USA300HOU_RS00640
1439	0.232537197	argH	NC_010079.1	USA300HOU_0919	956020	957399	-	argininosuccinate lyase	Amino acid transport and metabolism	A0A5A8VNJ0	Op606	CodY,ArgR	ArgR	USA300HOU_RS04765
1440	0.248351053	USA300HOU_RS04770	NC_010079.1	USA300HOU_0920	957389	958594	-	argininosuccinate synthase	Amino acid transport and metabolism	A0A0D6WAS8	Op606	CodY,ArgR	ArgR	USA300HOU_RS04770
1441	0.2002807	USA300HOU_RS09925	NC_010079.1	USA300HOU_1852	1990402	1991130	-	amino acid ABC transporter ATP-binding protein	Amino acid transport and metabolism	A0A0E1VQC4	Op1206	CodY,ArgR	ArgR	USA300HOU_RS09925
1442	0.20625332	USA300HOU_RS09930	NC_010079.1	USA300HOU_1853	1991117	1992574	-	ABC transporter permease subunit	Inorganic ion transport and metabolism	A0A0E1VGG0	Op1206	CodY,ArgR,WalR	ArgR	USA300HOU_RS09930
1443	0.126820492	USA300HOU_RS11770	NC_010079.1	USA300HOU_2166	2306266	2307636	-	YjiH family protein	Function unknown	A0A0E1VY75	Op1403		ArgR	USA300HOU_RS11770
1444	-0.125333806	nrdG	NC_010079.1	USA300HOU_2613	2756998	2757534	-	anaerobic ribonucleoside-triphosphate reductase activating protein	PostXtranslational modification, protein turnover, and chaperones	A0A0D6GRR4	Op1730	NrdR	ArgR	USA300HOU_RS14195
1445	0.088324392	USA300HOU_RS14950	NC_010079.1		95503	95757	+	NAD(P)/FAD-dependent oxidoreductase	Function unknown	A0A5A8VQC8	Op62		SigS	USA300HOU_RS14950
1446	0.085783317	USA300HOU_RS14955	NC_010079.1		96007	96696	+	NAD(P)/FAD-dependent oxidoreductase	Function unknown	A0A5A8VRH5	Op63		SigS	USA300HOU_RS14955
1447	0.06902616	USA300HOU_RS00570	NC_010079.1	USA300HOU_0120	125453	125926	+	DUF1648 domain-containing protein	Function unknown	A0A0D6GLP7	Op86	WalR	SigS	USA300HOU_RS00570
1448	0.063168651	sirC	NC_010079.1	USA300HOU_0124	131129	132127	-	staphyloferrin B ABC transporter permease subunit SirC	Inorganic ion transport and metabolism	A0A0H2X141	Op90	Fur	SigS	USA300HOU_RS00590
1449	0.079359178	USA300HOU_RS00895	NC_010079.1	USA300HOU_0182	193965	194924	+	cation transporter	Inorganic ion transport and metabolism	A0A0H2WY32	Op118		SigS	USA300HOU_RS00895
1450	0.069756722	USA300HOU_RS00900	NC_010079.1	USA300HOU_0183	194986	195189	-	hypothetical protein	No COG annotation	A0A0E1VNQ4	Op119	WalR	SigS	USA300HOU_RS00900
1451	0.092127348	USA300HOU_RS02105	NC_010079.1	USA300HOU_0422	446332	447012	+	superantigen-like protein SSL1	Function unknown	A0A0D6GBL1	Op267		SigS	USA300HOU_RS02105
1452	0.061267595	USA300HOU_RS03005	NC_010079.1	USA300HOU_0567	631876	633276	+	MFS transporter	Amino acid transport and metabolism	A0A0D6WGQ6	Op377	VraS2,WalR	SigS	USA300HOU_RS03005
1453	0.067928303	USA300HOU_RS03300	NC_010079.1	USA300HOU_0627	682679	683269	-	hypothetical protein	No COG annotation	A0A0E1VRH3	Op419		SigS	USA300HOU_RS03300
1454	0.072043787	USA300HOU_RS03670	NC_010079.1	USA300HOU_0701	752736	753035	+	hypothetical protein	No COG annotation	A0A0E1VU37	Op463	SigB	SigS	USA300HOU_RS03670
1455	0.06251546	USA300HOU_RS03690	NC_010079.1	USA300HOU_0705	754782	755465	-	hypothetical protein	No COG annotation	A0A0H2WY61	Op465	WalR	SigS	USA300HOU_RS03690
1456	0.120949937	USA300HOU_RS03920	NC_010079.1	USA300HOU_0749	802383	803300	-	diacylglycerol kinase family lipid kinase	Nucleotide transport and metabolism	A0A0D6G0I2	Op496	SigB,WalR	SigS	USA300HOU_RS03920
1457	0.074025463	USA300HOU_RS04300	NC_010079.1	USA300HOU_0825	881902	882120	-	hypothetical protein	No COG annotation	A0A0H2WVI8	Op546	WalR	SigS	USA300HOU_RS04300
1458	0.081266239	USA300HOU_RS04305	NC_010079.1	USA300HOU_0826	882182	882466	-	hypothetical protein	No COG annotation	A0A0E1VTJ0	Op547	SigB,VraR,WalR	SigS	USA300HOU_RS04305
1459	0.092642517	USA300HOU_RS04330	NC_010079.1	USA300HOU_0830	884329	884565	-	hypothetical protein	No COG annotation	A0A0E1VTJ5	Op551		SigS	USA300HOU_RS04330
1460	0.093984523	USA300HOU_RS04350	NC_010079.1	USA300HOU_0835	887109	887531	-	organic hydroperoxide resistance protein	PostXtranslational modification, protein turnover, and chaperones	A0A0H3K7N1	Op555	WalR	SigS	USA300HOU_RS04350
1461	-0.076796083	USA300HOU_RS05730	NC_010079.1	USA300HOU_1081	1156374	1156469	-	hypothetical protein	No COG annotation	A0A0E1VID0	Op725	WalR	SigS	USA300HOU_RS05730
1462	-0.067016172	pepA1	NC_010079.1		1929867	1929962	+	type I toxin-antitoxin system Fst family toxin PepA1	No COG annotation	UPI0001D0CA73	Op1167		SigS	USA300HOU_RS15780
1463	0.096422299	USA300HOU_RS09675	NC_010079.1	USA300HOU_1809	1947118	1947879	-	lantibiotic immunity ABC transporter MutE/EpiE family permease subunit	Function unknown	A0A0D3Q8J5	Op1181		SigS	USA300HOU_RS09675
1464	0.097958744	USA300HOU_RS09680	NC_010079.1	USA300HOU_1810	1947876	1948568	-	lantibiotic protection ABC transporter ATP-binding subunit	Defense mechanisms	A0A0D3Q8P4	Op1181		SigS	USA300HOU_RS09680
1465	0.067653083	USA300HOU_RS09685	NC_010079.1	USA300HOU_1811	1948591	1949964	-	S8 family serine peptidase	PostXtranslational modification, protein turnover, and chaperones	A0A0D6HEZ2	Op1181		SigS	USA300HOU_RS09685
1466	0.069325002	USA300HOU_RS10415	NC_010079.1	USA300HOU_1919	2064876	2065973	-	pectate lyase	Cell wall/membrane/envelope biogenesis	A0A0D6HB15	Op1251		SigS	USA300HOU_RS10415
1467	0.069479282	USA300HOU_RS10905	NC_010079.1	USA300HOU_2020	2138275	2138652	-	hypothetical protein	No COG annotation	A0A2J9XFG4	Op1306	Genomic Island 9	SigS	USA300HOU_RS10905
1468	0.075155773	USA300HOU_RS11345	NC_010079.1	USA300HOU_2091	2220116	2220349	-	DUF1146 domain-containing protein	Function unknown	A0A0E0VS29	Op1354	WalR	SigS	USA300HOU_RS11345
1469	0.097930776	USA300HOU_RS11955	NC_010079.1	USA300HOU_2200	2342899	2343324	+	MAP domain-containing protein	No COG annotation	A0A0H2WXQ5	Op1427		SigS	USA300HOU_RS11955
1470	0.071710665	USA300HOU_RS12630	NC_010079.1	USA300HOU_2314	2453258	2454193	-	formimidoylglutamase	Amino acid transport and metabolism	A5IVB6	Op1504		SigS	USA300HOU_RS12630
1471	0.06553012	USA300HOU_RS12755	NC_010079.1	USA300HOU_2339	2476495	2476950	-	MarR family transcriptional regulator	Transcription	A0A0E0VRJ3	Op1521		SigS	USA300HOU_RS12755
1472	0.062362965	USA300HOU_RS12760	NC_010079.1	USA300HOU_2340	2477145	2478113	+	YdcF family protein	Function unknown	A0A0H2WWX0	Op1522		SigS	USA300HOU_RS12760
1473	-0.063233296	USA300HOU_RS12775	NC_010079.1	USA300HOU_2343	2479849	2480904	-	ABC transporter permease	Defense mechanisms	A0A0E1VQH2	Op1524	HssR	SigS	USA300HOU_RS12775
1474	0.081177675	USA300HOU_RS12885	NC_010079.1		2503653	2504075	+	pyridoxamine 5'-phosphate oxidase family protein	Function unknown	A0A0E0VRU9	Op1542		SigS	USA300HOU_RS12885
1475	0.076706893	USA300HOU_RS13170	NC_010079.1	USA300HOU_2416	2555898	2556284	-	GtrA family protein	Function unknown	A0A0D3QA97	Op1579		SigS	USA300HOU_RS13170
1476	0.0755258	USA300HOU_RS13310	NC_010079.1	USA300HOU_2444	2584739	2585401	-	ATP-binding cassette domain-containing protein	Function unknown	A0A0D6GXG5	Op1599	WalR	SigS	USA300HOU_RS13310
1477	0.071855546	USA300HOU_RS13770	NC_010079.1	USA300HOU_2531	2674789	2676528	-	pyruvate oxidase	Energy production and conversion	A0A0H2WXA5	Op1663		SigS	USA300HOU_RS13770
1478	0.121890423	USA300HOU_RS13775	NC_010079.1	USA300HOU_2532	2676575	2677264	-	LrgB family protein	Cell wall/membrane/envelope biogenesis	A0A0E1VXB8	Op1664		SigS	USA300HOU_RS13775
1479	0.077280108	USA300HOU_RS13910	NC_010079.1	USA300HOU_2558	2704705	2705832	-	glycosyltransferase family 2 protein	Cell wall/membrane/envelope biogenesis	A0A0D6GUE2	Op1685		SigS	USA300HOU_RS13910
1480	0.112626772	USA300HOU_RS13915	NC_010079.1	USA300HOU_2559	2705838	2707331	-	NAD(P)/FAD-dependent oxidoreductase	Secondary metabolites biosynthesis, transport, and catabolism	A0A0D6GUN6	Op1685	WalR	SigS	USA300HOU_RS13915
1481	0.139882327	crtO	NC_010079.1	USA300HOU_2560	2707324	2707812	-	glycosyl-4%2C4'-diaponeurosporenoate acyltransferase	Cell wall/membrane/envelope biogenesis	A0A2Y9TTN6	Op1685	WalR	SigS	USA300HOU_RS13920
1482	0.117820843	USA300HOU_RS14120	NC_010079.1	USA300HOU_2598	2742634	2743050	+	hypothetical protein	No COG annotation	A0A0D6WFJ6	Op1715	CodY,WalR	SigS	USA300HOU_RS14120
1483	0.11872334	USA300HOU_RS14145	NC_010079.1	USA300HOU_2603	2748229	2748672	-	antibiotic biosynthesis monooxygenase	Function unknown	A0A0H2X080	Op1720	SigB,WalR	SigS	USA300HOU_RS14145
1484	0.062374263	secA2	NC_010079.1	USA300HOU_2649	2803733	2806123	-	accessory Sec system translocase SecA2	Intracellular trafficking, secretion, and vesicular transport	A6QKD8	Op1758		SigS	USA300HOU_RS14395
1485	0.101140423	USA300HOU_RS14630	NC_010079.1	USA300HOU_2698	2855848	2856423	+	DNA-binding protein	Function unknown	A0A0D6GN06	Op1784	WalR	SigS	USA300HOU_RS14630
1486	0.167817299	USA300HOU_RS08545	NC_010079.1		1711432	1712661	-	divalent metal cation transporter	Inorganic ion transport and metabolism	A0A0H2WZA0	Op1033	CcpA	Oxoproline metabolism	USA300HOU_RS08545
1487	0.188003172	pxpA	NC_010079.1	USA300HOU_1605	1712674	1713426	-	5-oxoprolinase subunit PxpA	Function unknown	A0A0D3Q8K2	Op1033	CcpA	Oxoproline metabolism	USA300HOU_RS08550
1488	0.200945936	USA300HOU_RS08555	NC_010079.1	USA300HOU_1606	1713426	1714787	-	acetyl-CoA carboxylase biotin carboxylase subunit	Lipid transport and metabolism	A0A0E1VJ77	Op1033	CcpA	Oxoproline metabolism	USA300HOU_RS08555
1489	0.19848682	USA300HOU_RS08560	NC_010079.1	USA300HOU_1607	1714801	1715250	-	acetyl-CoA carboxylase biotin carboxyl carrier protein subunit	Lipid transport and metabolism	A0A0D6HJ22	Op1033	CcpA	Oxoproline metabolism	USA300HOU_RS08560
1490	0.183286864	USA300HOU_RS08565	NC_010079.1	USA300HOU_1608	1715252	1716262	-	biotin-dependent carboxyltransferase family protein	Amino acid transport and metabolism	A0A0D3Q842	Op1033	CcpA	Oxoproline metabolism	USA300HOU_RS08565
1491	0.183531415	pxpB	NC_010079.1	USA300HOU_1609	1716252	1716986	-	5-oxoprolinase subunit PxpB	Amino acid transport and metabolism	A0A0H2WZI9	Op1033	CcpA	Oxoproline metabolism	USA300HOU_RS08570
1492	0.234264824	USA300HOU_RS01750	NC_010079.1	USA300HOU_0350	382560	383906	-	PTS ascorbate transporter subunit IIC	Function unknown	A0A0D6GE08	Op221		Ascorbate transport	USA300HOU_RS01750
1493	0.236614427	USA300HOU_RS01755	NC_010079.1	USA300HOU_0351	383921	384205	-	PTS sugar transporter subunit IIB	Carbohydrate transport and metabolism	A0A0H2X1F4	Op221		Ascorbate transport	USA300HOU_RS01755
1494	0.283480514	USA300HOU_RS01760	NC_010079.1	USA300HOU_0352	384207	384650	-	PTS sugar transporter subunit IIA	Carbohydrate transport and metabolism	A0A0E0VLQ8	Op221		Ascorbate transport	USA300HOU_RS01760
1495	0.25301323	USA300HOU_RS01765	NC_010079.1	USA300HOU_0353	384655	386610	-	BglG family transcription antiterminator	Carbohydrate transport and metabolism	A0A0D6GD02	Op221		Ascorbate transport	USA300HOU_RS01765
1496	0.093696914	USA300HOU_RS02165	NC_010079.1		457212	457313	-	hypothetical protein	No COG annotation	A0A0H2WY48	Op278		SG_7	USA300HOU_RS02165
1497	0.555671428	USA300HOU_RS05370	NC_010079.1		1088046	1088165	+	hypothetical protein	No COG annotation	A0A140HK68	Op678		SG_7	USA300HOU_RS05370
1498	-0.120359582	USA300HOU_RS07795	NC_010079.1		1588827	1588925	+	hypothetical protein	No COG annotation	A0A5C8X2T8	Op959	Genomic Island 6	SG_7	USA300HOU_RS07795
1499	-0.124693975	USA300HOU_RS09185	NC_010079.1	USA300HOU_1719	1844583	1844675	-	hypothetical protein	No COG annotation	A0A2C9TZA1	Op1109		SG_7	USA300HOU_RS09185
1500	0.109894222	USA300HOU_RS10310	NC_010079.1	USA300HOU_1899	2041500	2041646	-	hypothetical protein	No COG annotation	A0A0H2X3P2	Op1240		SG_7	USA300HOU_RS10310
1501	0.120128099	USA300HOU_RS10510	NC_010079.1	USA300HOU_1939	2080775	2080873	-	hypothetical protein	No COG annotation	A0A0D1KAS5	Op1266		SG_7	USA300HOU_RS10510
1502	0.055449609	USA300HOU_RS00180	NC_010079.1	USA300HOU_0035	44101	44607	-	DUF1643 domain-containing protein	Defense mechanisms	A0A0H2XIB4	Op22		Uncharacterized-8	USA300HOU_RS00180
1503	0.080193737	cstB	NC_010079.1		54926	56244	-	persulfide dioxygenase-sulfurtransferase CstB	Inorganic ion transport and metabolism		Op28	Genomic Island 1	Uncharacterized-8	USA300HOU_RS00230
1504	0.056149795	arcA	NC_010079.1	USA300HOU_0070	73059	74294	-	arginine deiminase	Amino acid transport and metabolism	A0A0H2XGY3	Op48	Genomic Island 1	Uncharacterized-8	USA300HOU_RS00325
1505	0.162689441	USA300HOU_RS00400	NC_010079.1		89055	89189	-	hypothetical protein	No COG annotation	A0A133QBS3	Op57		Uncharacterized-8	USA300HOU_RS00400
1506	-0.052042692	USA300HOU_RS00460	NC_010079.1	USA300HOU_0097	98658	98861	+	hypothetical protein	No COG annotation	A0A0G2LNV1	Op66		Uncharacterized-8	USA300HOU_RS00460
1507	0.318626846	USA300HOU_RS15010	NC_010079.1		360320	360460	-	hypothetical protein	No COG annotation	A0A0U1MWD5	Op205		Uncharacterized-8	USA300HOU_RS15010
1508	0.058054275	USA300HOU_RS15055	NC_010079.1	USA300HOU_0460	482432	482848	-	hypothetical protein	No COG annotation	A0A0E1VN96	Op295		Uncharacterized-8	USA300HOU_RS15055
1509	0.051184694	USA300HOU_RS03340	NC_010079.1	USA300HOU_0635	691882	692973	-	replication initiation factor	Replication, recombination and repair	A0A0H2XJ61	Op421		Uncharacterized-8	USA300HOU_RS03340
1510	0.088024966	USA300HOU_RS03925	NC_010079.1	USA300HOU_0750	803391	803492	+	hypothetical protein	No COG annotation	A0A2C9TMT1	Op497		Uncharacterized-8	USA300HOU_RS03925
1511	0.166392372	USA300HOU_RS04510	NC_010079.1	USA300HOU_0869	910538	911389	-	DUF368 domain-containing protein	Function unknown	A0A0D3Q5R6	Op573		Uncharacterized-8	USA300HOU_RS04510
1512	-0.049269011	USA300HOU_RS04840	NC_010079.1	USA300HOU_0934	979389	980258	-	LysR family transcriptional regulator	Transcription	A0A0D3Q5R9	Op617		Uncharacterized-8	USA300HOU_RS04840
1513	0.080139366	USA300HOU_RS04930	NC_010079.1	USA300HOU_0952	997736	998698	+	ABC transporter permease	Amino acid transport and metabolism	A0A0H2WVM6	Op625	CodY	Uncharacterized-8	USA300HOU_RS04930
1514	0.0558801	USA300HOU_RS04935	NC_010079.1	USA300HOU_0953	998710	999591	+	ABC transporter permease	Amino acid transport and metabolism	A0A0D3Q603	Op625	CodY	Uncharacterized-8	USA300HOU_RS04935
1515	0.070474409	USA300HOU_RS05605	NC_010079.1	USA300HOU_1060	1132521	1132910	-	hypothetical protein	No COG annotation	A0A0E0VN49	Op710		Uncharacterized-8	USA300HOU_RS05605
1516	0.272174634	USA300HOU_RS05780	NC_010079.1		1165253	1165345	-	hypothetical protein	No COG annotation	A0A2C9TNW2	Op732		Uncharacterized-8	USA300HOU_RS05780
1517	0.072789977	USA300HOU_RS05785	NC_010079.1	USA300HOU_1092	1165305	1165706	-	formyl peptide receptor-like 1 inhibitory protein	No COG annotation	A0A0D3Q6D3	Op732	WalR	Uncharacterized-8	USA300HOU_RS05785
1518	0.132113384	USA300HOU_RS05880	NC_010079.1	USA300HOU_1110	1180049	1180996	-	TDT family transporter	Inorganic ion transport and metabolism	A0A0E8G6M5	Op746		Uncharacterized-8	USA300HOU_RS05880
1519	0.209185387	USA300HOU_RS06805	NC_010079.1		1367555	1367659	-	hypothetical protein	No COG annotation	A0A0D1I1L6	Op851		Uncharacterized-8	USA300HOU_RS06805
1520	0.052295634	trpD	NC_010079.1	USA300HOU_1304	1406329	1407327	+	anthranilate phosphoribosyltransferase	Nucleotide transport and metabolism	A0A0D6HMR0	Op877	CodY,T-box(Trp)	Uncharacterized-8	USA300HOU_RS06970
1521	-0.068362535	USA300HOU_RS07230	NC_010079.1	USA300HOU_1352	1456686	1456886	-	hypothetical protein	No COG annotation	A0A1S5Z3J3	Op903		Uncharacterized-8	USA300HOU_RS07230
1522	0.139050726	USA300HOU_RS07565	NC_010079.1	USA300HOU_1414	1547659	1547775	-	hypothetical protein	No COG annotation	A0A0H2X231	Op937		Uncharacterized-8	USA300HOU_RS07565
1523	0.061012727	USA300HOU_RS07795	NC_010079.1		1588827	1588925	+	hypothetical protein	No COG annotation	A0A5C8X2T8	Op959	Genomic Island 6	Uncharacterized-8	USA300HOU_RS07795
1524	0.058432145	USA300HOU_RS07910	NC_010079.1	USA300HOU_1481	1600630	1600893	-	helix-turn-helix domain-containing protein	No COG annotation	A0A068A7U2	Op964	Genomic Island 6	Uncharacterized-8	USA300HOU_RS07910
1525	0.047984405	USA300HOU_RS08245	NC_010079.1	USA300HOU_1546	1656703	1657677	-	type II/IV secretion system protein	Cell motility	A0A0D3Q868	Op1004		Uncharacterized-8	USA300HOU_RS08245
1526	0.131667118	USA300HOU_RS09435	NC_010079.1	USA300HOU_1766	1905394	1905864	+	RNA polymerase sigma factor	Transcription	A0A0D6H911	Op1142		Uncharacterized-8	USA300HOU_RS09435
1527	0.11297409	USA300HOU_RS09440	NC_010079.1	USA300HOU_1767	1905977	1906420	+	competence protein ComK	Function unknown	A0A0H2X024	Op1143		Uncharacterized-8	USA300HOU_RS09440
1528	0.066458084	tnpA	NC_010079.1	USA300HOU_1779	1917920	1918321	-	IS200/IS605 family transposase	Replication, recombination and repair	A0A0H2XGB7	Op1154		Uncharacterized-8	USA300HOU_RS09505
1529	0.15422274	USA300HOU_RS15390	NC_010079.1		1960587	1960795	+	hypothetical protein	No COG annotation		Op1186		Uncharacterized-8	USA300HOU_RS15390
1530	0.162210303	USA300HOU_RS10430	NC_010079.1	USA300HOU_1922	2068082	2068255	-	hypothetical protein	No COG annotation	A0A0H2WWR6	Op1254		Uncharacterized-8	USA300HOU_RS10430
1531	0.067152669	USA300HOU_RS10545	NC_010079.1		2086186	2086446	+	hypothetical protein	No COG annotation	A0A0D6DMS8	Op1271	Genomic Island 9	Uncharacterized-8	USA300HOU_RS10545
1532	0.05879221	USA300HOU_RS10815	NC_010079.1	USA300HOU_2001	2122928	2123257	+	hypothetical protein	No COG annotation	A0A0E7XXR7	Op1293	VraR,Genomic Island 9	Uncharacterized-8	USA300HOU_RS10815
1533	0.116127064	USA300HOU_RS11055	NC_010079.1		2165037	2165192	+	hypothetical protein	No COG annotation	A0A0E1VNX6	Op1329		Uncharacterized-8	USA300HOU_RS11055
1534	0.090131396	USA300HOU_RS11205	NC_010079.1	USA300HOU_2070	2193344	2193904	-	K(+)-transporting ATPase subunit C	Inorganic ion transport and metabolism	A0A0D6WAG8	Op1339		Uncharacterized-8	USA300HOU_RS11205
1535	0.072554566	USA300HOU_RS11280	NC_010079.1	USA300HOU_2085	2211067	2211174	-	hypothetical protein	No COG annotation	A0A2I7Y9I4	Op1347		Uncharacterized-8	USA300HOU_RS11280
1536	0.093995197	USA300HOU_RS11285	NC_010079.1	USA300HOU_2086	2211182	2211274	-	hypothetical protein	No COG annotation	A0A0H2WWN9	Op1347		Uncharacterized-8	USA300HOU_RS11285
1537	0.069064355	USA300HOU_RS11350	NC_010079.1		2220481	2220573	-	hypothetical protein	No COG annotation	A0A2C9TTM1	Op1355		Uncharacterized-8	USA300HOU_RS11350
1538	0.070438001	USA300HOU_RS11610	NC_010079.1	USA300HOU_2141	2267853	2267945	+	hypothetical protein	No COG annotation	A0A266CWW4	Op1385		Uncharacterized-8	USA300HOU_RS11610
1539	0.081583901	USA300HOU_RS11910	NC_010079.1		2335032	2335193	+	hypothetical protein	No COG annotation	A0A0H3K9U5	Op1419		Uncharacterized-8	USA300HOU_RS11910
1540	-0.060671289	USA300HOU_RS11920	NC_010079.1	USA300HOU_2192	2336155	2336280	-	hypothetical protein	No COG annotation	A0A068E6F4	Op1421		Uncharacterized-8	USA300HOU_RS11920
1541	0.076594433	USA300HOU_RS12215	NC_010079.1	USA300HOU_2239	2378258	2378389	-	hypothetical protein	No COG annotation	A0A0E1VQY1	Op1445		Uncharacterized-8	USA300HOU_RS12215
1542	0.119360016	USA300HOU_RS12270	NC_010079.1	USA300HOU_2249	2388843	2389013	+	hypothetical protein	No COG annotation	UPI00015FD741	Op1455		Uncharacterized-8	USA300HOU_RS12270
1543	0.048360933	USA300HOU_RS12445	NC_010079.1	USA300HOU_2281	2416169	2416411	-	hypothetical protein	No COG annotation	A0A0E1VQX9	Op1472	WalR	Uncharacterized-8	USA300HOU_RS12445
1544	0.069244402	USA300HOU_RS12530	NC_010079.1	USA300HOU_2297	2433086	2433415	+	hypothetical protein	No COG annotation	A0A0H2WZP3	Op1487		Uncharacterized-8	USA300HOU_RS12530
1545	0.049676682	USA300HOU_RS12760	NC_010079.1	USA300HOU_2340	2477145	2478113	+	YdcF family protein	Function unknown	A0A0H2WWX0	Op1522		Uncharacterized-8	USA300HOU_RS12760
1546	0.077462441	USA300HOU_RS13205	NC_010079.1	USA300HOU_2424	2562326	2563735	+	amino acid permease	Amino acid transport and metabolism	A0A0E0VTT3	Op1586		Uncharacterized-8	USA300HOU_RS13205
1547	0.078660166	USA300HOU_RS13445	NC_010079.1		2608655	2608840	+	hypothetical protein	No COG annotation	A0A266CTA2	Op1615		Uncharacterized-8	USA300HOU_RS13445
1548	0.133872888	USA300HOU_RS15570	NC_010079.1	USA300HOU_2472	2609605	2609727	+	hypothetical protein	No COG annotation	A0A0H2WY50	Op1617		Uncharacterized-8	USA300HOU_RS15570
1549	-0.060563678	USA300HOU_RS13560	NC_010079.1		2635931	2636032	-	hypothetical protein	No COG annotation	A0A2C9TPE7	Op1632		Uncharacterized-8	USA300HOU_RS13560
1550	0.14819711	USA300HOU_RS14225	NC_010079.1		2764234	2764326	+	hypothetical protein	No COG annotation	A0A0D1G324	Op1735		Uncharacterized-8	USA300HOU_RS14225
1551	0.053650708	USA300HOU_RS15855	NC_010079.1		2863589	2863675	-	hypothetical protein	No COG annotation		Op1792		Uncharacterized-8	USA300HOU_RS15855
1552	0.113259101	USA300HOU_RS14940	NC_010079.1	USA300HOU_0073	76019	76171	-	hypothetical protein	Inorganic ion transport and metabolism	A0A3A0RYE3	Op51		CodY-2	USA300HOU_RS14940
1553	0.181181758	USA300HOU_RS04890	NC_010079.1	USA300HOU_0944	988096	989022	+	ABC transporter permease	Inorganic ion transport and metabolism	A0A077VVY8	Op623	CodY	CodY-2	USA300HOU_RS04890
1554	0.175863684	USA300HOU_RS04895	NC_010079.1	USA300HOU_0945	989022	990092	+	ABC transporter permease	Amino acid transport and metabolism	A0A0D6W9J7	Op623	CodY	CodY-2	USA300HOU_RS04895
1555	0.190094078	USA300HOU_RS04900	NC_010079.1	USA300HOU_0946	990109	991191	+	ABC transporter ATP-binding protein	Inorganic ion transport and metabolism	A0A0E0VNX8	Op623	CodY	CodY-2	USA300HOU_RS04900
1556	0.178786066	USA300HOU_RS04905	NC_010079.1	USA300HOU_0947	991181	992122	+	ATP-binding cassette domain-containing protein	Inorganic ion transport and metabolism	A0A0D6HXC4	Op623	CodY	CodY-2	USA300HOU_RS04905
1557	0.159229226	USA300HOU_RS04910	NC_010079.1	USA300HOU_0948	992141	993796	+	peptide ABC transporter substrate-binding protein	Amino acid transport and metabolism	A0A0D3Q5Z8	Op623	CodY	CodY-2	USA300HOU_RS04910
1558	0.099083008	USA300HOU_RS06745	NC_010079.1	USA300HOU_1271	1355764	1357146	-	aspartate kinase	Amino acid transport and metabolism	A0A0E1X5W8	Op841	CodY	CodY-2	USA300HOU_RS06745
1559	0.113448913	USA300HOU_RS06750	NC_010079.1	USA300HOU_1273	1357337	1358617	+	homoserine dehydrogenase	Amino acid transport and metabolism	A0A0E1VS23	Op842	CodY	CodY-2	USA300HOU_RS06750
1560	0.104702281	USA300HOU_RS06755	NC_010079.1	USA300HOU_1274	1358623	1359684	+	threonine synthase	Amino acid transport and metabolism	A0A0E1VI24	Op842	CodY	CodY-2	USA300HOU_RS06755
1561	0.104129714	USA300HOU_RS06760	NC_010079.1	USA300HOU_1275	1359686	1360600	+	homoserine kinase	Nucleotide transport and metabolism	A0A0D6HNF2	Op842	CodY	CodY-2	USA300HOU_RS06760
1562	0.111418895	USA300HOU_RS07100	NC_010079.1	USA300HOU_1329	1432020	1433009	+	aspartate-semialdehyde dehydrogenase	Amino acid transport and metabolism	A0A0H2WZS6	Op890	CodY,Lysine	CodY-2	USA300HOU_RS07100
1563	0.097937229	USA300HOU_RS07105	NC_010079.1	USA300HOU_1330	1433011	1433898	+	4-hydroxy-tetrahydrodipicolinate synthase	Amino acid transport and metabolism	A0A0D6HM04	Op890	CodY,Lysine	CodY-2	USA300HOU_RS07105
1564	0.102954646	USA300HOU_RS07110	NC_010079.1	USA300HOU_1331	1433895	1434617	+	4-hydroxy-tetrahydrodipicolinate reductase	Amino acid transport and metabolism	A0A0D6HM01	Op890	CodY,Lysine	CodY-2	USA300HOU_RS07110
1565	0.09278473	dapD	NC_010079.1	USA300HOU_1332	1434644	1435363	+	2%2C3%2C4%2C5-tetrahydropyridine-2%2C6-dicarboxylate N-acetyltransferase	Amino acid transport and metabolism	A0A0E0VNT3	Op890	CodY,Lysine	CodY-2	USA300HOU_RS07115
1566	0.089246588	USA300HOU_RS13405	NC_010079.1	USA300HOU_2464	2603134	2604672	+	AbgT family transporter	Coenzyme transport and metabolism	A0A0D6GXL4	Op1610	CodY	CodY-2	USA300HOU_RS13405
1567	0.07993565	USA300HOU_RS00280	NC_010079.1	USA300HOU_0060	65423	65647	-	hypothetical protein	No COG annotation	A0A161JQX9	Op42	Genomic Island 1	SG_8	USA300HOU_RS00280
1568	-0.083280527	USA300HOU_RS15710	NC_010079.1		476548	476610	-	phenol-soluble modulin PSM-alpha-4	No COG annotation	UPI000161A44A	Op289		SG_8	USA300HOU_RS15710
1569	0.077689118	USA300HOU_RS05370	NC_010079.1		1088046	1088165	+	hypothetical protein	No COG annotation	A0A140HK68	Op678		SG_8	USA300HOU_RS05370
1570	-0.093568317	USA300HOU_RS07915	NC_010079.1	USA300HOU_1482	1600918	1601133	-	hypothetical protein	No COG annotation	A0A0E8HEL9	Op964	Genomic Island 6	SG_8	USA300HOU_RS07915
1571	0.129772665	USA300HOU_RS08065	NC_010079.1		1626283	1626537	-	hypothetical protein	No COG annotation	A0A2I7Y568	Op985		SG_8	USA300HOU_RS08065
1572	0.54136857	USA300HOU_RS09220	NC_010079.1	USA300HOU_1726	1854757	1854870	-	hypothetical protein	No COG annotation	A0A0E1VIS0	Op1115	GraS	SG_8	USA300HOU_RS09220
1573	0.092243127	USA300HOU_RS09375	NC_010079.1		1894316	1894435	-	hypothetical protein	No COG annotation	A0A0H2WZ15	Op1135		SG_8	USA300HOU_RS09375
1574	0.085679396	USA300HOU_RS11920	NC_010079.1	USA300HOU_2192	2336155	2336280	-	hypothetical protein	No COG annotation	A0A068E6F4	Op1421		SG_8	USA300HOU_RS11920
1575	0.141553735	USA300HOU_RS12200	NC_010079.1	USA300HOU_2236	2376049	2376144	-	hypothetical protein	No COG annotation	A0A0E0VSK1	Op1442		SG_8	USA300HOU_RS12200
1576	0.072928463	USA300HOU_RS15675	NC_010079.1		61683	61763	-	hypothetical protein	No COG annotation	UPI000A327884	Op38		Uncharacterized-7	USA300HOU_RS15675
1577	0.160816993	USA300HOU_RS14940	NC_010079.1	USA300HOU_0073	76019	76171	-	hypothetical protein	Inorganic ion transport and metabolism	A0A3A0RYE3	Op51		Uncharacterized-7	USA300HOU_RS14940
1578	0.087236865	USA300HOU_RS05375	NC_010079.1		1088266	1088400	-	hypothetical protein	No COG annotation	A0A0E0VN11	Op679	WalR	Uncharacterized-7	USA300HOU_RS05375
1579	0.132327672	USA300HOU_RS07670	NC_010079.1		1564672	1564836	-	XkdX family protein	No COG annotation	A0A084P0X8	Op952	Genomic Island 5,Genomic Island 6	Uncharacterized-7	USA300HOU_RS07670
1580	0.07498104	USA300HOU_RS07915	NC_010079.1	USA300HOU_1482	1600918	1601133	-	hypothetical protein	No COG annotation	A0A0E8HEL9	Op964	Genomic Island 6	Uncharacterized-7	USA300HOU_RS07915
1581	0.07239577	USA300HOU_RS08400	NC_010079.1	USA300HOU_1576	1685208	1685384	-	30S ribosomal protein S21	Translation, ribosomal structure and biogenesis	A0A077UHS1	Op1019		Uncharacterized-7	USA300HOU_RS08400
1582	0.086909115	USA300HOU_RS08920	NC_010079.1	USA300HOU_1670	1785278	1785400	-	hypothetical protein	No COG annotation	A0A0H2X223	Op1070		Uncharacterized-7	USA300HOU_RS08920
1583	0.380948521	pepA1	NC_010079.1		1929867	1929962	+	type I toxin-antitoxin system Fst family toxin PepA1	No COG annotation	UPI0001D0CA73	Op1167		Uncharacterized-7	USA300HOU_RS15780
1584	0.357237996	USA300HOU_RS10580	NC_010079.1		2090818	2090925	+	hypothetical protein	No COG annotation	A0A2C9TI77	Op1277	Genomic Island 9	Uncharacterized-7	USA300HOU_RS10580
1585	0.144567648	USA300HOU_RS15450	NC_010079.1	USA300HOU_1953	2090978	2091154	-	putative holin-like toxin	No COG annotation	A0A2K4AK90	Op1278		Uncharacterized-7	USA300HOU_RS15450
1586	0.085492088	USA300HOU_RS11280	NC_010079.1	USA300HOU_2085	2211067	2211174	-	hypothetical protein	No COG annotation	A0A2I7Y9I4	Op1347		Uncharacterized-7	USA300HOU_RS11280
1587	0.107219567	USA300HOU_RS11595	NC_010079.1	USA300HOU_2138	2265637	2265741	-	hypothetical protein	No COG annotation	A0A2I7Y9L9	Op1382		Uncharacterized-7	USA300HOU_RS11595
1588	0.073281009	USA300HOU_RS12445	NC_010079.1	USA300HOU_2281	2416169	2416411	-	hypothetical protein	No COG annotation	A0A0E1VQX9	Op1472	WalR	Uncharacterized-7	USA300HOU_RS12445
1589	0.236572493	USA300HOU_RS13165	NC_010079.1	USA300HOU_2415	2555657	2555764	-	type I toxin-antitoxin system Fst family toxin	No COG annotation	A0A0H2WX55	Op1578		Uncharacterized-7	USA300HOU_RS13165
1590	0.102118608	USA300HOU_RS15870	NC_010063.1		5640	5732	+	type I toxin-antitoxin system Fst family toxin	No COG annotation	A0A2T4KGC0	Op1811		Uncharacterized-7	USA300HOU_RS15870
